# Supplementary material for: Crystal structure of (E)-3-(2,4-di­meth­oxy­phen­yl)-1-(1-hy­droxy­naphthalen-2-yl)prop-2-en-1-one
Source: Acta Crystallogr Sect E Struct Rep Online. 2014 Aug 23;70(Pt 9):o1034–5. doi: 10.1107/S1600536814018704 (PMC4186154; doi:10.1107/S1600536814018704)
Supplement: Supplementary file 1 [file e-70-o1034-sup1.cif]

##############################################################################
#                                                                            #
# This CIF contains the data in a paper accepted for publication in          #
# Acta Crystallographica Section E. It conforms to the requirements of       #
# Notes for Authors for Acta Crystallographica Section E, and has been       #
# peer reviewed under the auspices of the IUCr Commission on Journals.       #
#                                                                            #
# Full details of the Crystallographic Information File format               #
# are given in the paper "The Crystallographic Information File (CIF):       #
# a New Standard Archive File for Crystallography" by S. R. Hall, F. H.      #
# Allen and I. D. Brown [Acta Cryst. (1991), A47, 655-685].                  #
#                                                                            #
# The current version of the core CIF dictionary is obtainable from          #
# ftp://ftp.iucr.org/pub/cif_core.dic.                                       #
#                                                                            #
# Software is freely available for graphical display of the structure(s)     #
# in this CIF. For information consult the CIF software page                 #
# http://www.iucr.org/resources/cif/software.                                #
#                                                                            #
# This file may be used for bona fide research purposes within the           #
# scientific community so long as proper attribution is given to the journal # 
# article from which it was obtained.                                        #
#                                                                            #
##############################################################################
data_I
_audit_creation_method     SHELXL-97
_chemical_name_systematic
;\
(<i>E</i>)-3-(2,4-Dimethoxyphenyl)-1-(1-hydroxynaphthalen-2-yl)prop-2-en-1-\
one
;
_chemical_name_common     ?
_chemical_formula_moiety     'C21 H18 O4'
_chemical_formula_sum     'C21 H18 O4'
_chemical_formula_iupac     'C21 H18 O4'
_chemical_formula_weight     334.35
_chemical_melting_point     ?
_symmetry_cell_setting     monoclinic
_symmetry_space_group_name_H-M     'C 2/c'
_symmetry_space_group_name_Hall     '-C 2yc'
loop_
    _symmetry_equiv_pos_as_xyz
    'x, y, z'
    '-x, y, -z+1/2'
    'x+1/2, y+1/2, z'
    '-x+1/2, y+1/2, -z+1/2'
    '-x, -y, -z'
    'x, -y, z-1/2'
    '-x+1/2, -y+1/2, -z'
    'x+1/2, -y+1/2, z-1/2'
_cell_length_a     14.1148(9)
_cell_length_b     14.7489(9)
_cell_length_c     15.5929(10)
_cell_angle_alpha     90.00
_cell_angle_beta     92.804(4)
_cell_angle_gamma     90.00
_cell_volume     3242.2(4)
_cell_formula_units_Z     8
_cell_measurement_reflns_used     4341
_cell_measurement_theta_min     4.34
_cell_measurement_theta_max     66.35
_cell_measurement_temperature     147(2)
_exptl_crystal_description     needle
_exptl_crystal_colour     orange
_exptl_crystal_size_max     0.19
_exptl_crystal_size_mid     0.12
_exptl_crystal_size_min     0.08
_exptl_crystal_density_diffrn     1.370
_exptl_crystal_density_meas     ?
_exptl_crystal_density_method     'not measured'
_exptl_crystal_F_000     1408
_exptl_absorpt_coefficient_mu     0.769
_exptl_absorpt_correction_type     multi-scan
_exptl_absorpt_process_details     '(SADABS; Bruker, 2007)'
_exptl_absorpt_correction_T_min     0.6690
_exptl_absorpt_correction_T_max     0.7528
_exptl_special_details     ?
_diffrn_ambient_temperature     147(2)
_diffrn_radiation_type     CuK\a
_diffrn_radiation_wavelength     1.54178
_diffrn_radiation_source     'Bruker ImuS'
_diffrn_radiation_monochromator     'multi-layer optics'
_diffrn_measurement_device_type     'Bruker Kappa APEX DUO CCD'
_diffrn_measurement_method     '\f and \w scans'
_diffrn_detector_area_resol_mean     ?
_diffrn_reflns_number     8800
_diffrn_reflns_av_R_equivalents     0.0261
_diffrn_reflns_av_sigmaI/netI     0.0268
_diffrn_reflns_theta_min     4.34
_diffrn_reflns_theta_max     66.49
_diffrn_reflns_theta_full     66.49
_diffrn_measured_fraction_theta_max     0.960
_diffrn_measured_fraction_theta_full     0.960
_diffrn_reflns_limit_h_min     -16
_diffrn_reflns_limit_h_max     16
_diffrn_reflns_limit_k_min     -17
_diffrn_reflns_limit_k_max     17
_diffrn_reflns_limit_l_min     -13
_diffrn_reflns_limit_l_max     18
_refine_special_details
;
Refinement of <i>F</i>^2^ against ALL reflections. The weighted <i>R</i>-factor
<i>wR</i> and goodness of fit <i>S</i> are based on <i>F</i>^2^, conventional
<i>R</i>-factors <i>R</i> are based on <i>F</i>, with <i>F</i> set to zero for
negative <i>F</i>^2^. The threshold expression of <i>F</i>^2^ >
\s(<i>F</i>^2^) is used only for calculating <i>R</i>-factors(gt) <i>etc</i>.
and is not relevant to the choice of reflections for refinement.
<i>R</i>-factors based on <i>F</i>^2^ are statistically about twice as large
as those based on <i>F</i>, and <i>R</i>- factors based on ALL data will be
even larger.
;
_reflns_number_total     2755
_reflns_number_gt     2505
_reflns_threshold_expression     I>2\s(I)
_refine_ls_structure_factor_coef     Fsqd
_refine_ls_matrix_type     full
_refine_ls_R_factor_all     0.0394
_refine_ls_R_factor_gt     0.0363
_refine_ls_wR_factor_gt     0.0929
_refine_ls_wR_factor_ref     0.0954
_refine_ls_goodness_of_fit_ref     1.051
_refine_ls_restrained_S_all     1.051
_refine_ls_number_reflns     2755
_refine_ls_number_parameters     232
_refine_ls_number_restraints     0
_refine_ls_hydrogen_treatment     mixed
_refine_ls_weighting_scheme     calc
_refine_ls_weighting_details
         'calc w=1/[\s^2^(Fo^2^)+(0.0490P)^2^+1.9580P] where P=(Fo^2^+2Fc^2^)/3'
_atom_sites_solution_hydrogens     geom
_atom_sites_solution_primary     direct
_atom_sites_solution_secondary     difmap
_refine_ls_shift/su_max     0.001
_refine_ls_shift/su_mean     0.000
_refine_diff_density_max     0.151
_refine_diff_density_min     -0.274
_refine_ls_extinction_method     none
_refine_ls_extinction_coef     ?
loop_
    _atom_type_symbol
    _atom_type_description
    _atom_type_scat_dispersion_real
    _atom_type_scat_dispersion_imag
    _atom_type_scat_source
    'C' 'C' 0.0181 0.0091
                         'International Tables Vol C Tables 4.2.6.8 and 6.1.1.4'
    'H' 'H' 0.0000 0.0000
                         'International Tables Vol C Tables 4.2.6.8 and 6.1.1.4'
    'O' 'O' 0.0492 0.0322
                         'International Tables Vol C Tables 4.2.6.8 and 6.1.1.4'
_computing_data_collection     'APEX2 (Bruker, 2007)'
_computing_cell_refinement     'SAINT (Bruker, 2007)'
_computing_data_reduction     'SAINT (Bruker, 2007)'
_computing_structure_solution     'SHELXS97 (Sheldrick, 2008)'
_computing_structure_refinement     'SHELXL97 (Sheldrick, 2008)'
_computing_molecular_graphics     'PLATON (Spek, 2009)'
_computing_publication_material     'SHELXTL (Sheldrick, 2008)'
loop_
    _atom_site_type_symbol
    _atom_site_label
    _atom_site_fract_x
    _atom_site_fract_y
    _atom_site_fract_z
    _atom_site_U_iso_or_equiv
    _atom_site_adp_type
    _atom_site_calc_flag
    _atom_site_refinement_flags
    _atom_site_occupancy
    _atom_site_symmetry_multiplicity
    _atom_site_disorder_assembly
    _atom_site_disorder_group
    O O1 0.46036(6) 0.17828(6) 1.03233(6) 0.0275(2) Uani d . 1 1 . .
    O O2 0.19523(6) 0.11183(7) 0.85783(7) 0.0345(3) Uani d . 1 1 . .
    O O3 0.17234(6) -0.10692(6) 0.63594(6) 0.0266(2) Uani d . 1 1 . .
    O O4 0.59612(6) 0.24290(6) 1.12130(6) 0.0251(2) Uani d . 1 1 . .
    C C1 0.51556(9) 0.13224(8) 0.98872(8) 0.0210(3) Uani d . 1 1 . .
    C C2 0.47622(9) 0.07880(8) 0.91593(8) 0.0223(3) Uani d . 1 1 . .
    H H2A 0.5173 0.0432 0.8832 0.027 Uiso calc R 1 1 . .
    C C3 0.38286(9) 0.07983(8) 0.89525(8) 0.0213(3) Uani d . 1 1 . .
    H H3A 0.3454 0.1177 0.9294 0.026 Uiso calc R 1 1 . .
    C C4 0.33198(8) 0.03012(8) 0.82693(8) 0.0201(3) Uani d . 1 1 . .
    C C5 0.23466(9) 0.04712(8) 0.80855(8) 0.0226(3) Uani d . 1 1 . .
    C C6 0.18419(9) 0.00040(9) 0.74439(8) 0.0240(3) Uani d . 1 1 . .
    H H6A 0.1190 0.0134 0.7324 0.029 Uiso calc R 1 1 . .
    C C7 0.22926(9) -0.06572(9) 0.69744(8) 0.0215(3) Uani d . 1 1 . .
    C C8 0.32474(9) -0.08523(9) 0.71418(8) 0.0233(3) Uani d . 1 1 . .
    H H8A 0.3557 -0.1302 0.6822 0.028 Uiso calc R 1 1 . .
    C C9 0.37358(9) -0.03735(9) 0.77878(8) 0.0222(3) Uani d . 1 1 . .
    H H9A 0.4386 -0.0512 0.7908 0.027 Uiso calc R 1 1 . .
    C C10 0.09670(11) 0.13031(13) 0.84355(13) 0.0516(5) Uani d . 1 1 . .
    H H10A 0.0772 0.1763 0.8845 0.077 Uiso calc R 1 1 . .
    H H10B 0.0603 0.0746 0.8514 0.077 Uiso calc R 1 1 . .
    H H10C 0.0847 0.1528 0.7849 0.077 Uiso calc R 1 1 . .
    C C11 0.21279(10) -0.17857(10) 0.58794(9) 0.0339(3) Uani d . 1 1 . .
    H H11A 0.1648 -0.2029 0.5466 0.051 Uiso calc R 1 1 . .
    H H11B 0.2349 -0.2269 0.6272 0.051 Uiso calc R 1 1 . .
    H H11C 0.2665 -0.1551 0.5571 0.051 Uiso calc R 1 1 . .
    C C12 0.61749(8) 0.13277(8) 1.01100(8) 0.0193(3) Uani d . 1 1 . .
    C C13 0.65294(8) 0.18928(8) 1.07709(7) 0.0190(3) Uani d . 1 1 . .
    C C14 0.75210(8) 0.19224(8) 1.10073(7) 0.0193(3) Uani d . 1 1 . .
    C C15 0.78867(9) 0.25063(8) 1.16617(8) 0.0220(3) Uani d . 1 1 . .
    H H15A 0.7470 0.2893 1.1952 0.026 Uiso calc R 1 1 . .
    C C16 0.88385(9) 0.25175(9) 1.18786(8) 0.0251(3) Uani d . 1 1 . .
    H H16A 0.9081 0.2916 1.2315 0.030 Uiso calc R 1 1 . .
    C C17 0.94584(9) 0.19415(9) 1.14567(8) 0.0259(3) Uani d . 1 1 . .
    H H17A 1.0117 0.1946 1.1616 0.031 Uiso calc R 1 1 . .
    C C18 0.91205(9) 0.13741(9) 1.08185(8) 0.0246(3) Uani d . 1 1 . .
    H H18A 0.9549 0.0991 1.0537 0.030 Uiso calc R 1 1 . .
    C C19 0.81422(9) 0.13491(8) 1.05720(8) 0.0203(3) Uani d . 1 1 . .
    C C20 0.77706(9) 0.07710(9) 0.99071(8) 0.0228(3) Uani d . 1 1 . .
    H H20A 0.8185 0.0382 0.9617 0.027 Uiso calc R 1 1 . .
    C C21 0.68288(9) 0.07699(8) 0.96827(8) 0.0216(3) Uani d . 1 1 . .
    H H21A 0.6599 0.0387 0.9229 0.026 Uiso calc R 1 1 . .
    H H4O 0.5337(15) 0.2284(14) 1.0965(13) 0.059(6) Uiso d . 1 1 . .
loop_
    _atom_site_aniso_label
    _atom_site_aniso_U_11
    _atom_site_aniso_U_22
    _atom_site_aniso_U_33
    _atom_site_aniso_U_12
    _atom_site_aniso_U_13
    _atom_site_aniso_U_23
    O1 0.0193(4) 0.0320(5) 0.0312(5) 0.0025(4) -0.0004(4) -0.0075(4)
    O2 0.0217(5) 0.0350(6) 0.0455(6) 0.0096(4) -0.0106(4) -0.0179(5)
    O3 0.0286(5) 0.0265(5) 0.0242(5) -0.0033(4) -0.0046(4) -0.0038(4)
    O4 0.0202(5) 0.0282(5) 0.0267(5) 0.0035(4) -0.0002(4) -0.0078(4)
    C1 0.0217(6) 0.0192(6) 0.0221(6) -0.0003(5) 0.0010(5) 0.0028(5)
    C2 0.0208(6) 0.0227(6) 0.0234(6) -0.0006(5) 0.0006(5) -0.0010(5)
    C3 0.0229(6) 0.0184(6) 0.0224(6) -0.0006(5) -0.0001(5) 0.0019(5)
    C4 0.0206(6) 0.0188(6) 0.0208(6) -0.0020(5) -0.0004(5) 0.0037(5)
    C5 0.0228(6) 0.0193(6) 0.0254(6) 0.0018(5) -0.0015(5) 0.0003(5)
    C6 0.0207(6) 0.0238(7) 0.0270(7) 0.0004(5) -0.0052(5) 0.0009(5)
    C7 0.0251(6) 0.0212(6) 0.0179(6) -0.0055(5) -0.0019(5) 0.0038(5)
    C8 0.0251(6) 0.0234(7) 0.0217(6) -0.0009(5) 0.0046(5) 0.0000(5)
    C9 0.0187(6) 0.0255(7) 0.0224(6) -0.0019(5) 0.0012(5) 0.0026(5)
    C10 0.0254(8) 0.0575(11) 0.0703(12) 0.0182(7) -0.0136(7) -0.0335(9)
    C11 0.0387(8) 0.0336(8) 0.0291(7) -0.0041(6) -0.0006(6) -0.0114(6)
    C12 0.0201(6) 0.0181(6) 0.0197(6) -0.0007(5) -0.0004(5) 0.0023(5)
    C13 0.0218(6) 0.0168(6) 0.0184(6) 0.0011(5) 0.0020(5) 0.0020(5)
    C14 0.0209(6) 0.0189(6) 0.0178(6) -0.0012(5) -0.0009(5) 0.0037(5)
    C15 0.0249(6) 0.0215(6) 0.0195(6) -0.0004(5) -0.0003(5) 0.0008(5)
    C16 0.0266(7) 0.0264(7) 0.0218(6) -0.0045(5) -0.0051(5) 0.0008(5)
    C17 0.0196(6) 0.0320(7) 0.0254(6) -0.0019(5) -0.0043(5) 0.0039(5)
    C18 0.0204(6) 0.0277(7) 0.0255(7) 0.0022(5) 0.0000(5) 0.0020(5)
    C19 0.0211(6) 0.0207(6) 0.0191(6) 0.0001(5) -0.0004(5) 0.0045(5)
    C20 0.0223(6) 0.0224(6) 0.0237(6) 0.0030(5) 0.0019(5) -0.0023(5)
    C21 0.0231(6) 0.0204(6) 0.0211(6) -0.0008(5) -0.0012(5) -0.0017(5)
_geom_special_details
;
All e.s.d.'s (except the e.s.d. in the dihedral angle between two l.s. planes)
are estimated using the full covariance matrix. The cell e.s.d.'s are taken
into account individually in the estimation of e.s.d.'s in distances, angles
and torsion angles; correlations between e.s.d.'s in cell parameters are only
used when they are defined by crystal symmetry. An approximate (isotropic)
treatment of cell e.s.d.'s is used for estimating e.s.d.'s involving l.s.
planes.
;
loop_
    _geom_bond_atom_site_label_1
    _geom_bond_atom_site_label_2
    _geom_bond_site_symmetry_2
    _geom_bond_distance
    _geom_bond_publ_flag
    O1 C1 . 1.2580(15) ?
    O2 C5 . 1.3612(16) ?
    O2 C10 . 1.4239(17) ?
    O3 C7 . 1.3635(15) ?
    O3 C11 . 1.4299(17) ?
    O4 C13 . 1.3408(15) ?
    O4 H4O . 0.97(2) ?
    C1 C12 . 1.4634(17) ?
    C1 C2 . 1.4683(18) ?
    C2 C3 . 1.3414(18) ?
    C2 H2A . 0.9500 ?
    C3 C4 . 1.4537(17) ?
    C3 H3A . 0.9500 ?
    C4 C9 . 1.3936(18) ?
    C4 C5 . 1.4119(17) ?
    C5 C6 . 1.3832(18) ?
    C6 C7 . 1.3919(18) ?
    C6 H6A . 0.9500 ?
    C7 C8 . 1.3902(18) ?
    C8 C9 . 1.3858(18) ?
    C8 H8A . 0.9500 ?
    C9 H9A . 0.9500 ?
    C10 H10A . 0.9800 ?
    C10 H10B . 0.9800 ?
    C10 H10C . 0.9800 ?
    C11 H11A . 0.9800 ?
    C11 H11B . 0.9800 ?
    C11 H11C . 0.9800 ?
    C12 C13 . 1.3987(17) ?
    C12 C21 . 1.4258(17) ?
    C13 C14 . 1.4306(17) ?
    C14 C15 . 1.4133(17) ?
    C14 C19 . 1.4152(17) ?
    C15 C16 . 1.3693(18) ?
    C15 H15A . 0.9500 ?
    C16 C17 . 1.4059(19) ?
    C16 H16A . 0.9500 ?
    C17 C18 . 1.3680(19) ?
    C17 H17A . 0.9500 ?
    C18 C19 . 1.4156(17) ?
    C18 H18A . 0.9500 ?
    C19 C20 . 1.4227(18) ?
    C20 C21 . 1.3580(17) ?
    C20 H20A . 0.9500 ?
    C21 H21A . 0.9500 ?
loop_
    _geom_angle_atom_site_label_1
    _geom_angle_atom_site_label_2
    _geom_angle_atom_site_label_3
    _geom_angle_site_symmetry_1
    _geom_angle_site_symmetry_3
    _geom_angle
    _geom_angle_publ_flag
    C5 O2 C10 . . 117.97(11) ?
    C7 O3 C11 . . 117.44(10) ?
    C13 O4 H4O . . 102.7(12) ?
    O1 C1 C12 . . 119.77(11) ?
    O1 C1 C2 . . 119.13(11) ?
    C12 C1 C2 . . 121.11(11) ?
    C3 C2 C1 . . 120.65(11) ?
    C3 C2 H2A . . 119.7 ?
    C1 C2 H2A . . 119.7 ?
    C2 C3 C4 . . 127.94(12) ?
    C2 C3 H3A . . 116.0 ?
    C4 C3 H3A . . 116.0 ?
    C9 C4 C5 . . 116.67(11) ?
    C9 C4 C3 . . 123.29(11) ?
    C5 C4 C3 . . 120.00(11) ?
    O2 C5 C6 . . 123.18(11) ?
    O2 C5 C4 . . 115.50(11) ?
    C6 C5 C4 . . 121.32(12) ?
    C5 C6 C7 . . 119.80(11) ?
    C5 C6 H6A . . 120.1 ?
    C7 C6 H6A . . 120.1 ?
    O3 C7 C8 . . 124.91(11) ?
    O3 C7 C6 . . 114.42(11) ?
    C8 C7 C6 . . 120.67(11) ?
    C9 C8 C7 . . 118.31(12) ?
    C9 C8 H8A . . 120.8 ?
    C7 C8 H8A . . 120.8 ?
    C8 C9 C4 . . 123.21(12) ?
    C8 C9 H9A . . 118.4 ?
    C4 C9 H9A . . 118.4 ?
    O2 C10 H10A . . 109.5 ?
    O2 C10 H10B . . 109.5 ?
    H10A C10 H10B . . 109.5 ?
    O2 C10 H10C . . 109.5 ?
    H10A C10 H10C . . 109.5 ?
    H10B C10 H10C . . 109.5 ?
    O3 C11 H11A . . 109.5 ?
    O3 C11 H11B . . 109.5 ?
    H11A C11 H11B . . 109.5 ?
    O3 C11 H11C . . 109.5 ?
    H11A C11 H11C . . 109.5 ?
    H11B C11 H11C . . 109.5 ?
    C13 C12 C21 . . 118.15(11) ?
    C13 C12 C1 . . 119.35(11) ?
    C21 C12 C1 . . 122.50(11) ?
    O4 C13 C12 . . 121.93(11) ?
    O4 C13 C14 . . 116.85(11) ?
    C12 C13 C14 . . 121.22(11) ?
    C15 C14 C19 . . 119.82(11) ?
    C15 C14 C13 . . 121.53(11) ?
    C19 C14 C13 . . 118.65(11) ?
    C16 C15 C14 . . 120.33(12) ?
    C16 C15 H15A . . 119.8 ?
    C14 C15 H15A . . 119.8 ?
    C15 C16 C17 . . 120.18(12) ?
    C15 C16 H16A . . 119.9 ?
    C17 C16 H16A . . 119.9 ?
    C18 C17 C16 . . 120.48(12) ?
    C18 C17 H17A . . 119.8 ?
    C16 C17 H17A . . 119.8 ?
    C17 C18 C19 . . 120.94(12) ?
    C17 C18 H18A . . 119.5 ?
    C19 C18 H18A . . 119.5 ?
    C14 C19 C18 . . 118.24(11) ?
    C14 C19 C20 . . 119.51(11) ?
    C18 C19 C20 . . 122.24(11) ?
    C21 C20 C19 . . 120.66(11) ?
    C21 C20 H20A . . 119.7 ?
    C19 C20 H20A . . 119.7 ?
    C20 C21 C12 . . 121.79(11) ?
    C20 C21 H21A . . 119.1 ?
    C12 C21 H21A . . 119.1 ?
loop_
    _geom_torsion_atom_site_label_1
    _geom_torsion_atom_site_label_2
    _geom_torsion_atom_site_label_3
    _geom_torsion_atom_site_label_4
    _geom_torsion_site_symmetry_1
    _geom_torsion_site_symmetry_2
    _geom_torsion_site_symmetry_3
    _geom_torsion_site_symmetry_4
    _geom_torsion
    _geom_torsion_publ_flag
    O1 C1 C2 C3 . . . . 0.91(18) ?
    C12 C1 C2 C3 . . . . -179.00(11) ?
    C1 C2 C3 C4 . . . . -178.69(11) ?
    C2 C3 C4 C9 . . . . 9.1(2) ?
    C2 C3 C4 C5 . . . . -173.07(12) ?
    C10 O2 C5 C6 . . . . 1.6(2) ?
    C10 O2 C5 C4 . . . . -178.52(14) ?
    C9 C4 C5 O2 . . . . 178.52(11) ?
    C3 C4 C5 O2 . . . . 0.59(17) ?
    C9 C4 C5 C6 . . . . -1.56(18) ?
    C3 C4 C5 C6 . . . . -179.48(11) ?
    O2 C5 C6 C7 . . . . -179.17(12) ?
    C4 C5 C6 C7 . . . . 0.91(19) ?
    C11 O3 C7 C8 . . . . 3.18(17) ?
    C11 O3 C7 C6 . . . . -177.12(11) ?
    C5 C6 C7 O3 . . . . -179.88(11) ?
    C5 C6 C7 C8 . . . . -0.17(19) ?
    O3 C7 C8 C9 . . . . 179.82(11) ?
    C6 C7 C8 C9 . . . . 0.13(18) ?
    C7 C8 C9 C4 . . . . -0.87(19) ?
    C5 C4 C9 C8 . . . . 1.56(18) ?
    C3 C4 C9 C8 . . . . 179.41(11) ?
    O1 C1 C12 C13 . . . . -4.21(17) ?
    C2 C1 C12 C13 . . . . 175.70(11) ?
    O1 C1 C12 C21 . . . . 175.23(11) ?
    C2 C1 C12 C21 . . . . -4.86(18) ?
    C21 C12 C13 O4 . . . . -179.06(10) ?
    C1 C12 C13 O4 . . . . 0.41(17) ?
    C21 C12 C13 C14 . . . . 0.81(17) ?
    C1 C12 C13 C14 . . . . -179.73(10) ?
    O4 C13 C14 C15 . . . . -1.54(17) ?
    C12 C13 C14 C15 . . . . 178.59(11) ?
    O4 C13 C14 C19 . . . . 178.34(10) ?
    C12 C13 C14 C19 . . . . -1.53(17) ?
    C19 C14 C15 C16 . . . . -0.24(18) ?
    C13 C14 C15 C16 . . . . 179.64(11) ?
    C14 C15 C16 C17 . . . . -0.57(19) ?
    C15 C16 C17 C18 . . . . 0.90(19) ?
    C16 C17 C18 C19 . . . . -0.38(19) ?
    C15 C14 C19 C18 . . . . 0.74(17) ?
    C13 C14 C19 C18 . . . . -179.15(11) ?
    C15 C14 C19 C20 . . . . -179.25(11) ?
    C13 C14 C19 C20 . . . . 0.86(17) ?
    C17 C18 C19 C14 . . . . -0.43(18) ?
    C17 C18 C19 C20 . . . . 179.56(12) ?
    C14 C19 C20 C21 . . . . 0.52(18) ?
    C18 C19 C20 C21 . . . . -179.47(12) ?
    C19 C20 C21 C12 . . . . -1.29(19) ?
    C13 C12 C21 C20 . . . . 0.62(18) ?
    C1 C12 C21 C20 . . . . -178.83(12) ?
loop_
    _geom_hbond_atom_site_label_D
    _geom_hbond_atom_site_label_H
    _geom_hbond_atom_site_label_A
    _geom_hbond_site_symmetry_A
    _geom_hbond_distance_DH
    _geom_hbond_distance_HA
    _geom_hbond_distance_DA
    _geom_hbond_angle_DHA
    O4 H4O O1 . 0.97(2) 1.59(2) 2.4990(10)
                                         155.1(19)
    C10 H10A O1 7_557 0.98 2.57 3.538(2) 167
    C11 H11B O2 4_546 0.98 2.58 3.442(2) 147
_iucr_refine_instructions_details
;
TITL cu_D1343_0m in C2/c
CELL 1.54178 14.1148 14.7489 15.5929 90.000 92.804 90.000
ZERR 8.00 0.0009 0.0009 0.0010 0.000 0.004 0.000
LATT 7
SYMM -x, y, -z+1/2
SFAC C H O
UNIT 168 144 32
TEMP -126.140
SIZE 0.080 0.120 0.190
ACTA
L.S. 4
FMAP 2
PLAN 20
HTAB
BOND $H
CONF
HTAB O4 O1
WGHT      0.0490      1.9580
FVAR       0.06805
O1    3    0.460359    0.178278    1.032332    11.00000    0.01931    0.03203 =
         0.03117   -0.00755   -0.00036    0.00254
O2    3    0.195232    0.111832    0.857829    11.00000    0.02173    0.03505 =
         0.04550   -0.01790   -0.01055    0.00960
O3    3    0.172336   -0.106925    0.635939    11.00000    0.02862    0.02650 =
         0.02421   -0.00378   -0.00461   -0.00326
O4    3    0.596124    0.242896    1.121296    11.00000    0.02021    0.02823 =
         0.02672   -0.00777   -0.00024    0.00347
C1    1    0.515563    0.132241    0.988719    11.00000    0.02170    0.01925 =
         0.02211    0.00285    0.00099   -0.00025
C2    1    0.476224    0.078804    0.915933    11.00000    0.02081    0.02272 =
         0.02339   -0.00102    0.00065   -0.00059
AFIX  43
H2A   2    0.517297    0.043157    0.883169    11.00000   -1.20000
AFIX   0
C3    1    0.382863    0.079826    0.895249    11.00000    0.02290    0.01844 =
         0.02237    0.00191   -0.00013   -0.00055
AFIX  43
H3A   2    0.345408    0.117659    0.929431    11.00000   -1.20000
AFIX   0
C4    1    0.331984    0.030123    0.826927    11.00000    0.02057    0.01884 =
         0.02080    0.00373   -0.00040   -0.00199
C5    1    0.234661    0.047123    0.808549    11.00000    0.02283    0.01928 =
         0.02543    0.00036   -0.00146    0.00181
C6    1    0.184195    0.000403    0.744392    11.00000    0.02067    0.02383 =
         0.02698    0.00090   -0.00517    0.00037
AFIX  43
H6A   2    0.118967    0.013406    0.732412    11.00000   -1.20000
AFIX   0
C7    1    0.229264   -0.065719    0.697435    11.00000    0.02509    0.02119 =
         0.01788    0.00375   -0.00189   -0.00549
C8    1    0.324741   -0.085230    0.714179    11.00000    0.02507    0.02337 =
         0.02175    0.00003    0.00457   -0.00087
AFIX  43
H8A   2    0.355715   -0.130236    0.682154    11.00000   -1.20000
AFIX   0
C9    1    0.373582   -0.037355    0.778778    11.00000    0.01871    0.02548 =
         0.02236    0.00261    0.00118   -0.00188
AFIX  43
H9A   2    0.438603   -0.051214    0.790827    11.00000   -1.20000
AFIX   0
C10   1    0.096707    0.130312    0.843550    11.00000    0.02543    0.05748 =
         0.07024   -0.03347   -0.01358    0.01820
AFIX 137
H10A  2    0.077241    0.176285    0.884513    11.00000   -1.50000
H10B  2    0.060344    0.074579    0.851433    11.00000   -1.50000
H10C  2    0.084727    0.152790    0.784876    11.00000   -1.50000
AFIX   0
C11   1    0.212787   -0.178571    0.587936    11.00000    0.03870    0.03359 =
         0.02913   -0.01139   -0.00056   -0.00413
AFIX 137
H11A  2    0.164764   -0.202861    0.546605    11.00000   -1.50000
H11B  2    0.234859   -0.226879    0.627175    11.00000   -1.50000
H11C  2    0.266461   -0.155077    0.557128    11.00000   -1.50000
AFIX   0
C12   1    0.617489    0.132773    1.011001    11.00000    0.02009    0.01811 =
         0.01969    0.00227   -0.00038   -0.00066
C13   1    0.652935    0.189276    1.077086    11.00000    0.02179    0.01682 =
         0.01838    0.00204    0.00196    0.00108
C14   1    0.752102    0.192239    1.100735    11.00000    0.02091    0.01893 =
         0.01784    0.00375   -0.00086   -0.00117
C15   1    0.788675    0.250627    1.166168    11.00000    0.02494    0.02150 =
         0.01950    0.00084   -0.00030   -0.00036
AFIX  43
H15A  2    0.747018    0.289288    1.195244    11.00000   -1.20000
AFIX   0
C16   1    0.883848    0.251747    1.187861    11.00000    0.02659    0.02639 =
         0.02177    0.00081   -0.00506   -0.00454
AFIX  43
H16A  2    0.908054    0.291551    1.231541    11.00000   -1.20000
AFIX   0
C17   1    0.945844    0.194150    1.145669    11.00000    0.01965    0.03204 =
         0.02545    0.00388   -0.00434   -0.00191
AFIX  43
H17A  2    1.011675    0.194637    1.161587    11.00000   -1.20000
AFIX   0
C18   1    0.912054    0.137408    1.081854    11.00000    0.02046    0.02773 =
         0.02551    0.00196    0.00005    0.00219
AFIX  43
H18A  2    0.954853    0.099138    1.053680    11.00000   -1.20000
AFIX   0
C19   1    0.814224    0.134907    1.057205    11.00000    0.02110    0.02066 =
         0.01913    0.00453   -0.00040    0.00013
C20   1    0.777060    0.077097    0.990709    11.00000    0.02229    0.02239 =
         0.02368   -0.00228    0.00192    0.00295
AFIX  43
H20A  2    0.818542    0.038185    0.961714    11.00000   -1.20000
AFIX   0
C21   1    0.682876    0.076987    0.968271    11.00000    0.02307    0.02038 =
         0.02108   -0.00172   -0.00117   -0.00076
AFIX  43
H21A  2    0.659933    0.038699    0.922870    11.00000   -1.20000
AFIX   0
H4O   2    0.533680    0.228429    1.096487    11.00000    0.05930
HKLF 4 1 1 0 0 0 1 0 0 0 1
REM  cu_D1343_0m in C2/c
REM R1 =  0.0363 for   2505 Fo > 4sig(Fo)  and  0.0394 for all   2755 data
REM    232 parameters refined using      0 restraints
END
REM Highest difference peak  0.151,  deepest hole -0.274,  1-sigma level  0.053
Q1    1   0.6370  0.1858  1.0177  11.00000  0.05    0.15
Q2    1   0.0959  0.2076  0.8603  11.00000  0.05    0.14
Q3    1   0.0714  0.1411  0.9117  11.00000  0.05    0.13
Q4    1   0.9202  0.1348  1.1410  11.00000  0.05    0.13
Q5    1   0.6412  0.0859  1.1096  11.00000  0.05    0.13
Q6    1   0.6337  0.1346  1.0753  11.00000  0.05    0.12
Q7    1   0.5004  0.2214  0.9200  11.00000  0.05    0.12
Q8    1   1.0000  0.1220  1.2500  10.50000  0.05    0.12
Q9    1   0.9267  0.3985  1.2171  11.00000  0.05    0.12
Q10   1   0.9227  0.1015  0.9252  11.00000  0.05    0.11
Q11   1   0.3367 -0.1693  0.6979  11.00000  0.05    0.11
Q12   1   0.0950  0.1727  0.7623  11.00000  0.05    0.11
Q13   1   1.0855  0.2569  1.1093  11.00000  0.05    0.11
Q14   1   0.7847  0.1939  1.0575  11.00000  0.05    0.11
Q15   1   0.0676  0.1148  0.9633  11.00000  0.05    0.11
Q16   1   0.2572  0.0870  0.6990  11.00000  0.05    0.11
Q17   1   0.5642  0.0881  1.0824  11.00000  0.05    0.11
Q18   1   0.7499  0.1155  1.1646  11.00000  0.05    0.11
Q19   1   0.7328  0.0970  1.1246  11.00000  0.05    0.11
Q20   1   0.9194  0.0993  1.1959  11.00000  0.05    0.11
;
data_New_Global_Publ_Block
_journal_date_recd_electronic     2014-08-07
_journal_date_accepted     2014-08-18
_journal_name_full     'Acta Crystallographica, Section E'
_journal_year     2014
_journal_volume     70
_journal_issue      9
_journal_page_first     o1034
_journal_page_last     o1035
_journal_paper_category     HO
_journal_paper_doi     10.1107/S1600536814018704
_journal_coeditor_code     SU2770
_publ_contact_author_name     'Dongsoo Koh'
_publ_contact_author_address
;
Department of Applied Chemistry,
Dongduk Women's University,
Seoul 136-714, Republic of Korea
;
_publ_contact_author_email     'dskoh@dongduk.ac.kr'
_publ_contact_author_fax     '82-2-940-4510'
_publ_contact_author_phone     '82-10-3999-4512'
_publ_section_title
;\
Crystal structure of
(<i>E</i>)-3-(2,4-dimethoxyphenyl)-1-(1-hydroxynaphthalen-2-yl)prop-2-en-1-\
one
;
loop_
    _publ_author_name
    _publ_author_footnote
    _publ_author_address
    'Koh, Dongsoo' .
;
Department of Applied Chemistry,
Dongduk Women's University,
Seoul 136-714, Republic of Korea
;
