# Supplementary material for: Crystal structure of (E)-3-(2,4-di­meth­oxy­phen­yl)-1-(1-hy­droxy­naphthalen-2-yl)prop-2-en-1-one
Source: Acta Crystallogr Sect E Struct Rep Online. 2014 Aug 23;70(Pt 9):o1034–5. doi: 10.1107/S1600536814018704 (PMC4186154; doi:10.1107/S1600536814018704)
Supplement: Supplementary file 2 [file e-70-o1034-Isup2.hkl]

# 
# h,k,l, Fc-squared, Fo-squared, sigma(Fo-squared) and status flag 
# 
data_I
_shelx_title ' cu_D1343_0m in C2/c' 
_shelx_refln_list_code          4 
_shelx_F_calc_maximum      520.52 
_exptl_crystal_F_000      1408.00 
_reflns_d_resolution_high  0.8407 
 
loop_ 
 _symmetry_equiv_pos_as_xyz 
 'x, y, z' 
 '-x, y, -z+1/2' 
 'x+1/2, y+1/2, z' 
 '-x+1/2, y+1/2, -z+1/2' 
 '-x, -y, -z' 
 'x, -y, z-1/2' 
 '-x+1/2, -y+1/2, -z' 
 'x+1/2, -y+1/2, z-1/2' 
 
_cell_length_a    14.1148 
_cell_length_b    14.7489 
_cell_length_c    15.5929 
_cell_angle_alpha  90.000 
_cell_angle_beta   92.804 
_cell_angle_gamma  90.000 
 
_shelx_F_squared_multiplier     1.000 
 
loop_ 
 _refln_index_h 
 _refln_index_k 
 _refln_index_l 
 _refln_F_squared_calc 
 _refln_F_squared_meas 
 _refln_F_squared_sigma 
 _refln_observed_status 
   2   0   0    52476.61    45087.90   1319.95 o 
   4   0   0      982.27     1250.82     41.05 o 
   6   0   0      729.12      639.45     25.92 o 
   8   0   0      997.90     1076.41     28.23 o 
  10   0   0     2603.59     2597.64     44.95 o 
  12   0   0        0.78       -2.59      3.43 o 
  14   0   0     5209.08     4743.94     88.21 o 
  16   0   0        4.51       -0.72      3.74 o 
   1   1   0     8041.36     7229.36    147.40 o 
   3   1   0     6870.87     6236.96    105.18 o 
   5   1   0     5979.63     5915.46    101.44 o 
   7   1   0    27766.83    29013.00    483.93 o 
   9   1   0      462.06      522.35     12.96 o 
  11   1   0      160.65      169.34      7.86 o 
  13   1   0      949.42      892.14     16.43 o 
  15   1   0       33.34       26.67      3.76 o 
   0   2   0      115.47      105.86      4.32 o 
   2   2   0    15084.79    13672.62    395.34 o 
   4   2   0        0.68        1.73      1.44 o 
   6   2   0    13126.53    13762.55    231.57 o 
   8   2   0      303.06      367.32     20.52 o 
  10   2   0       14.94       28.71      3.63 o 
  12   2   0      370.32      351.90      9.94 o 
  14   2   0      145.11      113.60      6.20 o 
  16   2   0      582.80      598.12     12.09 o 
   1   3   0      691.94      568.16     19.44 o 
   3   3   0     7427.39     6925.64    207.39 o 
   5   3   0      109.21      105.95      4.45 o 
   7   3   0     2853.37     3018.75     55.29 o 
   9   3   0      130.46      156.97      9.29 o 
  11   3   0     1655.09     1675.89     24.56 o 
  13   3   0        7.08        2.97      2.83 o 
  15   3   0      202.66      182.87      8.31 o 
   2   4   0      400.34      411.68     17.28 o 
   4   4   0      303.23      321.33      9.84 o 
   6   4   0     4090.62     3882.19     84.77 o 
   8   4   0     1746.50     1741.41     35.28 o 
  10   4   0      697.38      706.15     12.59 o 
  12   4   0      101.50      141.17      6.93 o 
  14   4   0      229.43      200.59     10.35 o 
  16   4   0       20.79       43.06      5.61 o 
   1   5   0       71.58       60.50      5.40 o 
   3   5   0     3419.00     3359.29    103.70 o 
   5   5   0       10.50       13.13      3.06 o 
   7   5   0      443.61      431.69     15.99 o 
   9   5   0      400.38      446.71      9.32 o 
  11   5   0        0.14        7.12      2.72 o 
  13   5   0      484.48      453.08     11.01 o 
  15   5   0      292.59      287.79      8.25 o 
   0   6   0    10392.60     9356.32    304.60 o 
   2   6   0     4418.89     4377.38     98.73 o 
   4   6   0      492.03      407.08     15.12 o 
   6   6   0       59.16       60.03     10.80 o 
   8   6   0      178.08      163.74     12.75 o 
  10   6   0     2899.66     2742.49     36.11 o 
  12   6   0        0.96        6.59      3.32 o 
  14   6   0       74.87       67.89      5.56 o 
   1   7   0     4175.77     4135.17    113.42 o 
   3   7   0     5444.67     5632.62    127.64 o 
   5   7   0      170.28      146.90     12.96 o 
   7   7   0       13.11        8.14      2.62 o 
   9   7   0     1141.87     1146.19     20.11 o 
  11   7   0     6105.86     6354.91     79.64 o 
  13   7   0     1677.62     1755.22     29.98 o 
  15   7   0        0.52       -2.16      2.54 o 
   0   8   0       56.45       51.85     10.80 o 
   2   8   0      254.16      320.98     15.28 o 
   4   8   0    11178.71    11050.98    162.46 o 
   6   8   0      368.24      387.94     13.43 o 
   8   8   0      708.21      702.21     20.77 o 
  10   8   0    10809.82    10387.66    156.71 o 
  12   8   0      144.91      159.48      8.80 o 
  14   8   0       96.15      114.00      7.24 o 
   1   9   0     2012.21     1944.23     50.84 o 
   3   9   0     1694.37     1898.54     40.91 o 
   5   9   0     1080.76     1084.44     24.47 o 
   7   9   0      271.82      274.23      8.96 o 
   9   9   0     3304.78     3349.67     51.14 o 
  11   9   0     1252.06     1309.99     24.96 o 
  13   9   0     1597.10     1651.93     33.99 o 
   0  10   0       34.40       27.53      4.99 o 
   2  10   0      380.15      386.89      9.41 o 
   4  10   0      441.37      482.28     16.99 o 
   6  10   0     3938.47     3941.72     71.76 o 
   8  10   0     2756.45     2679.40     48.39 o 
  10  10   0     1654.05     1823.33     35.72 o 
  12  10   0      268.22      257.76     23.39 o 
   1  11   0        1.40        0.39      2.86 o 
   3  11   0       25.38       20.69      5.56 o 
   5  11   0        0.48        4.43      4.71 o 
   7  11   0       65.12       51.11      6.24 o 
   9  11   0      308.84      328.43     13.34 o 
  11  11   0       27.95       32.46      6.25 o 
   0  12   0      464.27      497.04     64.81 o 
   2  12   0       54.52       48.24      6.34 o 
   4  12   0       20.01       27.36      6.24 o 
   6  12   0       17.23       22.64      4.92 o 
   8  12   0      287.18      313.99     12.30 o 
  10  12   0      315.11      319.00     11.58 o 
  12  12   0      436.32      479.59     25.92 o 
   1  13   0      360.88      374.42     16.60 o 
   3  13   0        0.07        4.87      9.30 o 
   5  13   0       89.39       80.64      7.69 o 
   7  13   0      410.44      374.48     13.82 o 
   9  13   0        0.90        1.44      3.43 o 
  11  13   0      453.37      481.90     18.33 o 
   0  14   0      487.28      468.80     22.91 o 
   2  14   0      141.82      151.73     16.17 o 
   4  14   0      176.02      176.29     11.54 o 
   6  14   0       10.11        3.09      3.67 o 
   8  14   0       28.01       32.69      4.77 o 
   1  15   0      129.83      153.84     10.22 o 
   3  15   0      205.16      230.92     11.58 o 
   5  15   0       77.46       94.17      9.09 o 
   7  15   0      888.83      894.54     23.26 o 
   0  16   0     4629.56     4821.87    112.27 o 
   2  16   0      119.18      114.17     12.78 o 
   4  16   0      250.75      262.95     10.72 o 
   6  16   0      483.00      491.56     13.47 o 
   1  17   0       61.94       65.09      5.62 o 
   3  17   0     1385.46     1372.31     37.40 o 
 -15   1   1      106.94      107.26      6.23 o 
 -13   1   1      164.25      140.88      6.91 o 
 -11   1   1     1083.48     1101.25     18.12 o 
  -9   1   1       26.26       21.35      2.90 o 
  -7   1   1     6170.26     6300.62    109.34 o 
  -5   1   1     1420.22     1365.54     26.19 o 
  -3   1   1     1230.38     1121.80     20.76 o 
  -1   1   1    13515.78    12314.38    204.55 o 
   1   1   1     4015.08     3776.23    110.18 o 
   3   1   1     2882.05     2366.98     44.13 o 
   5   1   1     4066.36     3868.36     67.33 o 
   7   1   1     3108.70     3284.91     73.32 o 
   9   1   1      295.26      294.60     15.36 o 
  11   1   1      176.42      170.14      6.36 o 
  13   1   1      315.52      272.60     10.35 o 
  15   1   1       26.82       33.43      3.61 o 
 -16   2   1       42.74       38.64      3.90 o 
 -14   2   1        9.65       14.14      3.34 o 
 -12   2   1        0.08       -1.08      2.62 o 
 -10   2   1      762.78      712.52     13.90 o 
  -8   2   1       57.08       55.34      4.45 o 
  -6   2   1     3385.68     3655.53     64.83 o 
  -4   2   1    10646.46     9943.03    167.55 o 
  -2   2   1     8168.92     7096.52    118.90 o 
   0   2   1     5437.76     5264.68    153.38 o 
   2   2   1       27.08       17.28      2.16 o 
   4   2   1    10707.70    10079.83    170.62 o 
   6   2   1      116.19      151.24      5.72 o 
   8   2   1      746.99      720.30     22.11 o 
  10   2   1     2648.40     2605.15     35.74 o 
  12   2   1      886.10      797.17     15.50 o 
  14   2   1        0.11       -0.50      2.62 o 
  16   2   1      159.59      148.96      6.60 o 
 -15   3   1      612.84      575.99     12.55 o 
 -13   3   1        2.81        6.35      2.88 o 
 -11   3   1      548.72      570.19     12.18 o 
  -9   3   1      492.14      405.24      9.72 o 
  -7   3   1     3016.78     3076.12     56.10 o 
  -5   3   1        8.42       26.51      2.76 o 
  -3   3   1        6.85       13.02      2.56 o 
  -1   3   1     6167.35     5459.11    159.86 o 
   1   3   1     4463.31     4234.21    125.30 o 
   3   3   1     7469.50     6841.71    200.91 o 
   5   3   1      640.54      624.78     17.52 o 
   7   3   1      145.21      151.78      8.30 o 
   9   3   1      366.71      349.73      9.82 o 
  11   3   1      289.95      305.13      8.67 o 
  13   3   1     1247.85     1164.94     19.43 o 
  15   3   1      825.16      740.89     13.43 o 
 -16   4   1      354.67      413.69     11.30 o 
 -14   4   1      824.45      773.83     14.69 o 
 -12   4   1       40.95       36.09      4.10 o 
 -10   4   1     2213.09     2199.27     31.49 o 
  -8   4   1      334.01      287.59     12.92 o 
  -6   4   1     1746.00     2006.93     69.13 o 
  -4   4   1     6892.85     6916.46    156.62 o 
  -2   4   1       74.01       64.81     11.88 o 
   0   4   1    11027.74     9998.37    215.24 o 
   2   4   1      756.85      693.07     19.05 o 
   4   4   1      195.95      197.82      7.64 o 
   6   4   1     3670.91     3813.76     83.24 o 
   8   4   1      672.68      621.15     13.98 o 
  10   4   1      341.84      312.97      8.28 o 
  12   4   1       11.06       16.30      3.45 o 
  14   4   1      228.17      253.73      8.39 o 
  16   4   1      190.82      272.47     12.22 o 
 -15   5   1        0.26        6.25      3.03 o 
 -13   5   1      897.42      837.45     15.73 o 
 -11   5   1        1.00        8.10      3.14 o 
  -9   5   1      335.53      308.62      8.20 o 
  -7   5   1       66.33       88.42     15.12 o 
  -5   5   1     2275.64     2343.94     77.77 o 
  -3   5   1      924.15      961.91     24.31 o 
  -1   5   1     1399.56     1243.79     36.73 o 
   1   5   1      262.78      207.63      8.30 o 
   3   5   1       29.60       32.40      4.32 o 
   5   5   1      106.93       99.89      6.75 o 
   7   5   1        1.19        6.48      3.06 o 
   9   5   1     1787.83     1844.85     25.66 o 
  11   5   1      414.55      369.80      9.93 o 
  13   5   1      130.55      114.63      8.21 o 
  15   5   1       13.40        9.60      3.19 o 
 -14   6   1        3.73       10.02      2.86 o 
 -12   6   1       99.25      130.33      7.07 o 
 -10   6   1      769.89      745.85     21.01 o 
  -8   6   1     1178.10     1105.01     17.49 o 
  -6   6   1      330.91      336.59     11.23 o 
  -4   6   1      670.61      814.44     32.40 o 
  -2   6   1     1437.39     1578.76     60.49 o 
   0   6   1     1316.87     1261.64     35.13 o 
   2   6   1       52.02       33.62     11.88 o 
   4   6   1      423.71      423.42     19.44 o 
   6   6   1     2882.56     2898.21     65.63 o 
   8   6   1      112.55      121.60      6.84 o 
  10   6   1      135.67      155.98      7.23 o 
  12   6   1     2634.16     2812.85     40.01 o 
  14   6   1      462.06      428.79     12.05 o 
 -15   7   1      151.39      169.89      8.05 o 
 -13   7   1       58.00       60.39      5.47 o 
 -11   7   1       14.65       20.43      3.76 o 
  -9   7   1      249.27      258.07     11.65 o 
  -7   7   1      402.14      394.32      9.93 o 
  -5   7   1     1421.86     1447.82     50.31 o 
  -3   7   1      159.94      154.02      9.72 o 
  -1   7   1      222.84      267.88     19.44 o 
   1   7   1        0.33        3.89      3.59 o 
   3   7   1     2006.52     1946.44     64.81 o 
   5   7   1     4032.87     3866.96    123.14 o 
   7   7   1     2103.71     2108.63     33.28 o 
   9   7   1      715.98      818.05     17.97 o 
  11   7   1     5039.00     5047.34     72.52 o 
  13   7   1        0.17        2.64      3.19 o 
  15   7   1       10.93       12.03      4.36 o 
 -14   8   1      196.57      186.09      9.35 o 
 -12   8   1      730.79      773.69     20.14 o 
 -10   8   1     1200.33     1212.90     29.09 o 
  -8   8   1     1111.05     1136.85     20.03 o 
  -6   8   1        0.85        1.60      2.28 o 
  -4   8   1     1449.64     1559.75     58.33 o 
  -2   8   1     2878.63     3130.49    123.14 o 
   0   8   1      532.96      531.79     20.58 o 
   2   8   1       18.21       46.96      6.75 o 
   4   8   1      520.69      504.53     18.10 o 
   6   8   1      939.40      821.56     16.89 o 
   8   8   1       18.02       17.58      3.59 o 
  10   8   1     5498.50     5683.59     80.99 o 
  12   8   1     2734.40     2803.39     43.67 o 
  14   8   1      200.32      214.10      9.54 o 
 -13   9   1      368.57      420.59     13.41 o 
 -11   9   1     6768.96     7243.44    112.23 o 
  -9   9   1     1459.61     1511.52     31.37 o 
  -7   9   1       83.78       71.46      5.41 o 
  -5   9   1     1572.24     1531.44     38.66 o 
  -3   9   1     2064.40     2105.78     40.27 o 
  -1   9   1       11.65        8.64      3.74 o 
   1   9   1     1898.95     1783.21     40.53 o 
   3   9   1    10785.96    11855.25    213.90 o 
   5   9   1     1060.93     1153.80     24.39 o 
   7   9   1      209.70      188.80      7.88 o 
   9   9   1      797.43      821.89     19.97 o 
  11   9   1     1610.68     1686.06     29.98 o 
  13   9   1      118.53       87.00      6.56 o 
 -12  10   1      623.33      614.96     16.40 o 
 -10  10   1     1867.92     1967.29     37.89 o 
  -8  10   1      170.02      176.84     10.96 o 
  -6  10   1      173.19      199.21      9.25 o 
  -4  10   1     6789.89     7125.33    119.62 o 
  -2  10   1      200.81      244.93      8.39 o 
   0  10   1      985.85      999.30     20.71 o 
   2  10   1     4216.07     4218.13    120.33 o 
   4  10   1      690.73      732.05     19.22 o 
   6  10   1       20.40       15.35      4.53 o 
   8  10   1      469.08      482.73     13.44 o 
  10  10   1     4320.30     4467.89    100.23 o 
  12  10   1       11.81       13.29      3.95 o 
 -13  11   1       30.41       49.69      8.64 o 
 -11  11   1      291.28      313.01     11.58 o 
  -9  11   1        0.04        1.99      3.95 o 
  -7  11   1        0.51        6.32      3.79 o 
  -5  11   1      246.10      270.37     10.36 o 
  -3  11   1      762.27      783.05     21.20 o 
  -1  11   1      955.85      948.18     20.56 o 
   1  11   1      700.32      677.09     16.73 o 
   3  11   1        0.00        7.41      3.67 o 
   5  11   1     1000.71     1016.80     26.50 o 
   7  11   1      366.94      349.05     12.20 o 
   9  11   1     7897.60     8382.07    196.44 o 
  11  11   1      578.04      598.94     16.40 o 
 -12  12   1        4.13        7.56      4.58 o 
 -10  12   1       20.24       28.98      4.77 o 
  -8  12   1      297.07      304.05     12.05 o 
  -6  12   1       35.40       59.90      9.35 o 
  -4  12   1     1742.07     1867.24     37.48 o 
  -2  12   1       29.69       32.58      4.92 o 
   0  12   1      190.24      203.88     11.81 o 
   2  12   1      242.06      291.05     12.55 o 
   4  12   1     1500.13     1556.41     47.12 o 
   6  12   1       16.70        8.53      4.53 o 
   8  12   1       30.12       43.69      8.25 o 
  10  12   1     1359.68     1395.96     27.99 o 
  12  12   1       43.98       42.38      6.11 o 
 -11  13   1      413.71      450.43     18.33 o 
  -9  13   1       68.21       79.27      6.56 o 
  -7  13   1      828.34      848.03     20.86 o 
  -5  13   1       13.33       12.17      4.53 o 
  -3  13   1      710.37      766.11     24.09 o 
  -1  13   1      501.76      564.65     19.33 o 
   1  13   1      523.94      557.24     21.13 o 
   3  13   1        0.81       -4.58      4.58 o 
   5  13   1       21.33       19.94      5.72 o 
   7  13   1     1290.19     1353.47     39.59 o 
   9  13   1      171.36      185.74      9.86 o 
  11  13   1        3.14        4.32      4.32 o 
 -10  14   1     1641.10     1486.30     56.17 o 
  -8  14   1        0.25        2.59      4.45 o 
  -6  14   1       69.67       76.56      9.90 o 
  -4  14   1        5.91       11.57      5.32 o 
  -2  14   1       79.19       70.06     10.98 o 
   0  14   1      136.37      135.23     14.56 o 
   2  14   1      328.19      318.64     16.55 o 
   4  14   1       28.07       23.06      5.99 o 
   6  14   1       10.08       11.50      4.11 o 
   8  14   1      148.23      147.54     12.34 o 
  -7  15   1      523.79      545.33     17.46 o 
  -5  15   1        0.13       -0.65      4.45 o 
  -3  15   1      252.59      258.21     12.66 o 
  -1  15   1      150.99      178.75     11.30 o 
   1  15   1        8.90        4.08      4.77 o 
   3  15   1      782.63      800.75     20.78 o 
   5  15   1      486.00      462.82     13.83 o 
   7  15   1      219.83      217.31      9.20 o 
  -6  16   1       10.38       14.14      4.05 o 
  -4  16   1       39.60       45.83      5.24 o 
  -2  16   1        6.01        4.94      3.67 o 
   0  16   1        2.64        3.75      4.53 o 
   2  16   1     1477.02     1515.83     30.77 o 
   4  16   1      875.73      838.17     40.23 o 
   6  16   1      348.77      367.86     14.91 o 
  -3  17   1       98.92       80.07     15.12 o 
  -1  17   1     3792.09     3664.97     75.61 o 
   1  17   1     1200.16     1203.17     28.25 o 
   3  17   1        7.03        4.75      3.59 o 
 -16   0   2      636.03      435.92     17.52 o 
 -14   0   2     1267.35     1188.46     75.61 o 
 -12   0   2      397.61      384.24     33.48 o 
 -10   0   2      245.75      291.10     14.45 o 
  -8   0   2     2270.00     2687.44     62.63 o 
  -6   0   2     4242.24     4787.25    144.74 o 
  -4   0   2      728.88      665.38     23.76 o 
  -2   0   2    18825.87    17928.44    516.31 o 
   0   0   2     2613.22     2551.33     75.61 o 
   2   0   2    11834.10     9518.34    276.52 o 
   4   0   2    14934.91    13467.39    391.02 o 
   6   0   2    15029.96    16297.40    475.27 o 
   8   0   2     1744.37     1866.51     64.81 o 
  10   0   2      280.34      364.10     13.26 o 
  12   0   2       55.01       69.45      7.48 o 
  14   0   2     1652.61     1388.41     31.81 o 
  16   0   2      115.04       94.32      8.30 o 
 -15   1   2      229.42      192.92      9.41 o 
 -13   1   2       29.36       41.99      5.62 o 
 -11   1   2      359.16      318.22     10.02 o 
  -9   1   2      177.58      211.34      6.31 o 
  -7   1   2     1219.40     1246.03     25.76 o 
  -5   1   2     3658.30     3718.07     64.86 o 
  -3   1   2    18401.15    16881.12    281.05 o 
  -1   1   2    27755.61    24705.34    710.74 o 
   1   1   2      218.17      209.55      8.64 o 
   3   1   2     2931.56     2463.08     53.47 o 
   5   1   2      435.28      360.16     10.33 o 
   7   1   2     1321.31     1219.57     32.08 o 
   9   1   2      235.70      323.55      8.34 o 
  11   1   2      285.70      200.45      8.01 o 
  13   1   2      539.23      457.42     11.24 o 
  15   1   2       27.56       34.71      4.01 o 
 -16   2   2      280.89      290.92      9.33 o 
 -14   2   2       33.84       29.48      5.06 o 
 -12   2   2      241.50      207.89     11.72 o 
 -10   2   2     2766.96     2625.70     36.02 o 
  -8   2   2     1125.36     1005.01     28.23 o 
  -6   2   2       59.87       83.32      5.82 o 
  -4   2   2       67.23       41.50      3.14 o 
  -2   2   2     8602.75     8004.22    212.79 o 
   0   2   2    16149.12    14560.51    419.10 o 
   2   2   2        2.55        2.16      2.16 o 
   4   2   2       31.25       20.58      3.06 o 
   6   2   2     2277.57     2340.05     77.77 o 
   8   2   2      391.70      347.86     13.75 o 
  10   2   2       30.35       41.76      4.72 o 
  12   2   2       57.49       28.84      4.28 o 
  14   2   2     1409.35     1223.52     22.50 o 
  16   2   2       38.14       43.19      4.45 o 
 -15   3   2       70.85       68.10      5.87 o 
 -13   3   2       15.81       16.42      3.86 o 
 -11   3   2     1924.91     1906.48     31.54 o 
  -9   3   2      855.89     1004.45     17.26 o 
  -7   3   2      658.60      739.06     22.11 o 
  -5   3   2      183.02      175.23      7.64 o 
  -3   3   2    13819.38    12897.09    191.42 o 
   1   3   2     3356.73     2938.03     88.57 o 
   3   3   2       36.72       41.05      4.32 o 
   5   3   2     3079.26     3416.78     74.85 o 
   7   3   2     6868.19     7608.78    161.92 o 
   9   3   2      574.67      618.82     13.44 o 
  11   3   2      426.50      434.12     12.10 o 
  13   3   2      439.34      393.12     11.72 o 
  15   3   2        2.13        4.61      3.43 o 
 -16   4   2       52.19       53.44      4.53 o 
 -14   4   2      653.06      614.42     14.78 o 
 -12   4   2     3059.40     3157.45     59.72 o 
 -10   4   2     4829.03     4870.55     61.94 o 
  -8   4   2     3470.99     3480.22     63.09 o 
  -6   4   2      214.63      214.79     19.44 o 
  -4   4   2     1798.12     1916.20     62.65 o 
  -2   4   2     8246.64     8074.97    176.49 o 
   0   4   2    50295.84    45904.84    980.77 o 
   2   4   2     4883.00     4430.80    131.78 o 
   4   4   2      579.78      464.83     13.75 o 
   6   4   2      402.99      442.38     16.20 o 
   8   4   2      386.87      342.97     12.88 o 
  10   4   2      295.98      289.32     11.73 o 
  12   4   2      226.11      184.32      9.79 o 
  14   4   2        4.61        0.14      3.43 o 
  16   4   2      621.76      724.95     73.45 o 
 -15   5   2      399.12      415.87     15.59 o 
 -13   5   2      204.36      232.14     10.05 o 
 -11   5   2     6288.06     6123.87     83.40 o 
  -9   5   2      168.86      158.88      9.82 o 
  -7   5   2       81.68      180.62      8.73 o 
  -5   5   2        2.69        0.00      4.32 o 
  -3   5   2      609.99     1047.78    118.82 o 
  -1   5   2     1325.13     1364.19     37.40 o 
   1   5   2      400.27      379.46     19.44 o 
   3   5   2      432.50      473.11     19.44 o 
   5   5   2     2534.70     2612.76     59.58 o 
   7   5   2     1224.79     1228.25     26.59 o 
   9   5   2     4143.65     3888.83     55.88 o 
  11   5   2     4291.79     4398.25     80.05 o 
  13   5   2      233.61      287.90     12.85 o 
  15   5   2        5.24        3.89      3.43 o 
 -14   6   2      436.28      430.65     15.76 o 
 -12   6   2      554.62      624.73     15.18 o 
 -10   6   2      673.42      652.64     15.18 o 
  -8   6   2      138.38      176.17      7.57 o 
  -6   6   2        2.72        5.86      3.14 o 
  -4   6   2     8449.82     8952.34    267.88 o 
  -2   6   2      718.10      726.01     23.64 o 
   0   6   2     2289.35     2184.51     55.74 o 
   2   6   2     1734.28     1598.63     51.85 o 
   4   6   2    12467.64    13108.78    384.54 o 
   6   6   2      999.11     1020.44     22.84 o 
   8   6   2      163.79      136.69      8.05 o 
  10   6   2       47.66       61.89      6.99 o 
  12   6   2       40.04       55.10      6.58 o 
  14   6   2      341.34      343.78     11.51 o 
 -15   7   2       84.79       92.49      6.58 o 
 -13   7   2        5.36        5.89      4.05 o 
 -11   7   2        3.13        1.32      3.19 o 
  -9   7   2      771.46      790.06     17.27 o 
  -7   7   2      265.27      278.38      9.18 o 
  -5   7   2      722.83      804.07     35.24 o 
  -3   7   2     1039.65     1110.40     49.69 o 
  -1   7   2     1741.37     1716.80     65.89 o 
   1   7   2        1.09        4.32      3.06 o 
   3   7   2      374.01      429.90     19.44 o 
   5   7   2      405.53      403.10     15.48 o 
   7   7   2       34.55       42.46      4.77 o 
   9   7   2     4179.65     4159.34     75.85 o 
  11   7   2       18.68       38.24     13.60 o 
  13   7   2      247.53      262.28     10.59 o 
  15   7   2        1.21        1.08      5.40 o 
 -14   8   2       61.51       85.85      6.99 o 
 -12   8   2       38.37       47.20      6.99 o 
 -10   8   2      738.23      758.98     25.26 o 
  -8   8   2     3841.58     3703.47     59.99 o 
  -6   8   2      767.47      754.42     15.78 o 
  -4   8   2     2223.67     2171.11     75.61 o 
  -2   8   2      102.01      112.66      8.55 o 
   0   8   2     1573.41     1438.01     50.77 o 
   2   8   2     3703.07     3732.34    116.77 o 
   4   8   2     2302.10     2147.54     42.37 o 
   6   8   2      219.22      267.28     11.23 o 
   8   8   2        3.09        1.62      3.24 o 
  10   8   2     1159.67     1285.65     30.70 o 
  12   8   2      666.83      687.42     18.23 o 
  14   8   2       42.14       59.91      6.24 o 
 -13   9   2      360.40      407.36     14.51 o 
 -11   9   2     1855.23     2001.33     43.39 o 
  -9   9   2      526.91      551.21     19.01 o 
  -7   9   2       72.71       86.53      6.96 o 
  -5   9   2      601.96      618.33     15.52 o 
  -3   9   2      637.14      644.69     21.20 o 
  -1   9   2       71.29      110.18      9.84 o 
   1   9   2       95.26       64.48      6.58 o 
   3   9   2      692.79      758.17     21.46 o 
   5   9   2      599.37      552.66     14.50 o 
   7   9   2       86.64       90.98      6.13 o 
   9   9   2     1163.79     1195.35     25.61 o 
  11   9   2        6.77       15.96      4.11 o 
  13   9   2        2.25        4.71      4.05 o 
 -12  10   2      339.57      377.25     13.98 o 
 -10  10   2       54.95       59.49      8.42 o 
  -8  10   2     1644.88     1740.52     39.27 o 
  -6  10   2     1190.88     1157.87     24.96 o 
  -4  10   2      675.11      635.44     19.51 o 
  -2  10   2        4.70        2.74      3.43 o 
   0  10   2      163.13      197.62     11.45 o 
   2  10   2      937.55     1017.99     26.79 o 
   4  10   2     1633.03     1717.00     55.61 o 
   6  10   2      449.54      428.12     14.86 o 
   8  10   2      959.75     1021.13     22.61 o 
  10  10   2      839.85      868.97     20.96 o 
  12  10   2      177.02      169.53     10.35 o 
 -13  11   2     1360.46     1358.02     36.57 o 
 -11  11   2       23.59       18.36      5.32 o 
  -9  11   2        3.97        4.32      4.99 o 
  -7  11   2       19.90       38.63      5.62 o 
  -5  11   2       27.95       34.53      5.72 o 
  -3  11   2      293.21      323.98     13.72 o 
  -1  11   2      115.30      122.71      8.54 o 
   1  11   2     2874.89     2955.65     62.37 o 
   3  11   2      131.90      150.58     11.35 o 
   5  11   2       30.48       33.76      5.99 o 
   7  11   2       66.60       70.31      6.48 o 
   9  11   2     6267.52     6509.46    116.35 o 
  11  11   2      227.55      243.95     13.79 o 
 -12  12   2        0.47        3.24      5.40 o 
 -10  12   2       57.18       45.23      6.24 o 
  -8  12   2      554.01      547.25     22.57 o 
  -6  12   2      199.57      217.54     13.16 o 
  -4  12   2     1975.79     2063.29     86.61 o 
  -2  12   2      269.72      293.29     11.81 o 
   0  12   2        2.78       -3.74      3.74 o 
   2  12   2      389.31      410.40     16.42 o 
   4  12   2       88.92       82.02      9.15 o 
   6  12   2      558.60      573.21     17.14 o 
   8  12   2      948.08      989.39     26.48 o 
  10  12   2      911.52      958.54     33.76 o 
 -11  13   2     1748.13     1769.62     44.30 o 
  -9  13   2       30.59       24.26      5.72 o 
  -7  13   2       22.96       17.76      6.75 o 
  -5  13   2       64.06       80.89     11.38 o 
  -3  13   2      461.37      447.50     17.01 o 
  -1  13   2      922.62      986.66     24.42 o 
   1  13   2     1266.77     1390.41     35.65 o 
   3  13   2     1933.74     2094.85     48.25 o 
   5  13   2       19.18       16.87      5.99 o 
   7  13   2      186.44      199.39     19.50 o 
   9  13   2        2.04        4.91      4.05 o 
  11  13   2      143.13      138.26     15.12 o 
 -10  14   2     3339.13     3313.92    108.02 o 
  -8  14   2       42.36       58.09     10.24 o 
  -6  14   2      402.52      423.87     16.91 o 
  -4  14   2        0.38       -0.43      4.45 o 
  -2  14   2      645.30      672.21     41.05 o 
   0  14   2     1069.50     1129.78     32.29 o 
   2  14   2      149.06      151.35     15.28 o 
   4  14   2      732.87      725.56     44.29 o 
   6  14   2      171.22      179.40     11.35 o 
   8  14   2      620.77      639.40     18.63 o 
  -7  15   2      485.65      476.45     18.10 o 
  -5  15   2      121.95      115.08      9.09 o 
  -3  15   2       43.40       53.85      7.84 o 
  -1  15   2     1491.11     1656.70     39.48 o 
   1  15   2      188.64      189.56     13.37 o 
   3  15   2      780.38      840.79     30.65 o 
   5  15   2        0.17       -1.44      3.74 o 
   7  15   2      235.21      247.55     11.09 o 
  -6  16   2       51.69       41.05      8.64 o 
  -4  16   2       95.22       81.53     13.62 o 
  -2  16   2        3.26        3.24      4.45 o 
   0  16   2      404.60      409.68     15.76 o 
   2  16   2      473.98      508.45     30.88 o 
   4  16   2       82.58       81.01      6.34 o 
   6  16   2      542.92      552.17     19.44 o 
  -3  17   2      456.07      438.23     18.36 o 
  -1  17   2       11.68       12.65      5.18 o 
   1  17   2      729.20      698.21     22.91 o 
   3  17   2      235.25      235.55     12.22 o 
 -15   1   3      156.90      185.57     11.23 o 
 -13   1   3      655.32      654.01     17.80 o 
 -11   1   3      218.66      201.30     16.84 o 
  -9   1   3      873.84      901.01     14.53 o 
  -7   1   3      279.23      285.29     12.19 o 
  -5   1   3      149.55      151.58      5.72 o 
  -3   1   3    10987.90    10239.10    171.70 o 
  -1   1   3     6775.69     6105.04    179.31 o 
   1   1   3     3605.33     3175.66     95.05 o 
   3   1   3     1601.63     1566.66     35.13 o 
   5   1   3    20475.25    20930.36    429.25 o 
   7   1   3     1739.96     1933.72     47.35 o 
   9   1   3      250.44      256.19      7.61 o 
  11   1   3      134.65      123.02      8.33 o 
  13   1   3      981.46      839.38     22.72 o 
  15   1   3       13.38       11.88      3.24 o 
 -16   2   3      241.06      245.29      9.13 o 
 -14   2   3      127.86      118.26      9.20 o 
 -12   2   3      116.77      118.70      8.33 o 
 -10   2   3      528.70      507.63     13.20 o 
  -8   2   3     5075.28     5091.95    111.51 o 
  -6   2   3     1683.71     1803.98     52.42 o 
  -4   2   3     1376.27     1319.55     42.87 o 
  -2   2   3      129.73      101.53      6.48 o 
   0   2   3     3535.89     3125.97     90.73 o 
   2   2   3     7606.31     6662.41    194.43 o 
   4   2   3     3296.41     3147.58     68.74 o 
   6   2   3    13549.25    14745.57    305.51 o 
   8   2   3      487.34      550.51     19.05 o 
  10   2   3      631.38      600.52     12.77 o 
  12   2   3      774.19      629.03     15.02 o 
  14   2   3      111.54       86.77      6.13 o 
  16   2   3       17.99       20.14      3.14 o 
 -15   3   3     1187.34     1143.52     29.31 o 
 -13   3   3       78.32       60.40      7.17 o 
 -11   3   3     3939.02     3996.21     52.42 o 
  -9   3   3     1622.46     1630.22     22.65 o 
  -7   3   3     3544.21     3692.54     90.73 o 
  -5   3   3      441.32      398.58     13.75 o 
  -3   3   3     6789.28     6608.42    117.24 o 
  -1   3   3   270937.72   216031.31   6900.04 o 
   1   3   3    25836.13    23515.01    676.18 o 
   3   3   3     2283.80     2315.86     71.29 o 
   5   3   3     1400.92     1371.88     33.61 o 
   7   3   3      576.98      636.48     20.58 o 
   9   3   3     1165.14     1161.93     21.17 o 
  11   3   3        6.96        0.00      3.12 o 
  13   3   3     2197.73     2104.27     42.44 o 
  15   3   3       22.94       40.23      3.95 o 
 -16   4   3        1.31        0.62      3.14 o 
 -14   4   3      644.07      584.87     15.86 o 
 -12   4   3     1029.92     1068.43     21.15 o 
 -10   4   3     1978.29     2004.56     29.58 o 
  -8   4   3     2936.63     2862.17     35.22 o 
  -6   4   3      247.38      275.44     12.22 o 
  -4   4   3      684.29      643.84     18.33 o 
   0   4   3    86921.27    77772.48   1993.97 o 
   2   4   3     1409.62     1330.75     43.21 o 
   4   4   3       49.49       23.76      6.48 o 
   6   4   3      844.45     1083.83    119.90 o 
   8   4   3     1052.73     1045.04     23.82 o 
  10   4   3      509.47      499.74     12.87 o 
  12   4   3     3269.03     3441.35     56.82 o 
  14   4   3       74.32       78.54      8.11 o 
 -15   5   3        3.65        7.02      3.24 o 
 -13   5   3      272.82      310.29     11.81 o 
 -11   5   3     8437.89     8360.58    110.38 o 
  -9   5   3      211.67      207.19     10.34 o 
  -7   5   3     8796.26     9068.82    154.65 o 
  -5   5   3     4043.63     4316.31    136.10 o 
  -3   5   3     7915.65     8006.12    265.72 o 
  -1   5   3      141.91       77.77     10.80 o 
   1   5   3      308.14      298.12     12.96 o 
   3   5   3    14632.17    14301.27    416.94 o 
   5   5   3      775.53      842.72     27.00 o 
   7   5   3       54.41       73.82      4.53 o 
   9   5   3     1767.89     1706.23     28.33 o 
  11   5   3      637.07      622.25     16.72 o 
  13   5   3      243.70      196.66     11.85 o 
  15   5   3      117.27       95.13      5.62 o 
 -14   6   3      228.99      224.89     11.23 o 
 -12   6   3      104.50      111.37      8.33 o 
 -10   6   3     2564.98     2503.20     42.40 o 
  -8   6   3       21.08       14.40      3.01 o 
  -6   6   3     1291.64     1458.44     31.13 o 
  -4   6   3    10734.57    12624.87    412.62 o 
  -2   6   3     2542.04     2482.20     90.73 o 
   0   6   3       80.08      101.53     12.96 o 
   2   6   3      160.39      125.30      8.64 o 
   4   6   3      106.22       84.25      8.64 o 
   6   6   3       34.44       30.54      4.05 o 
   8   6   3      694.47      708.95     16.72 o 
  10   6   3    10548.57    10773.83    178.29 o 
  12   6   3      473.17      475.42     16.60 o 
  14   6   3       65.50       71.24      5.24 o 
 -15   7   3     1385.25     1397.55     29.03 o 
 -13   7   3       29.91       24.38      5.32 o 
 -11   7   3      140.55      153.09      9.41 o 
  -9   7   3     2412.98     2287.15     35.96 o 
  -7   7   3     9851.06     9827.53    108.35 o 
  -5   7   3     1891.83     2276.97     79.93 o 
  -3   7   3     1085.82     1090.96     49.69 o 
  -1   7   3      709.63      732.35     36.73 o 
   1   7   3      336.07      341.33     23.76 o 
   3   7   3      435.33      479.59     21.60 o 
   5   7   3      682.63      709.17     17.46 o 
   7   7   3      924.02      941.84     20.20 o 
   9   7   3     3308.07     3232.58     61.40 o 
  11   7   3        5.36       15.12      4.45 o 
  13   7   3       21.96       27.73      7.72 o 
  15   7   3       71.45      105.86     10.80 o 
 -14   8   3      819.28      766.35     19.88 o 
 -12   8   3       32.72       25.73      5.32 o 
 -10   8   3      765.95      799.80     40.11 o 
  -8   8   3      338.43      330.56     13.61 o 
  -6   8   3       11.48       11.67      3.43 o 
  -4   8   3     2163.94     2182.86     74.12 o 
  -2   8   3      574.55      667.13     23.35 o 
   0   8   3     2339.58     2477.76     63.67 o 
   2   8   3        7.22       12.96      6.48 o 
   4   8   3      169.89      165.24      7.59 o 
   6   8   3      131.00      147.96      9.42 o 
   8   8   3      317.72      324.84     12.85 o 
  10   8   3       45.80       52.71      9.88 o 
  12   8   3        1.02        4.32      3.74 o 
  14   8   3        9.75       16.85      4.99 o 
 -13   9   3     1179.10     1308.61     39.08 o 
 -11   9   3      581.26      570.96     19.01 o 
  -9   9   3      121.31      125.97     14.10 o 
  -7   9   3      740.08      756.93     20.27 o 
  -5   9   3      583.17      639.07     29.62 o 
  -3   9   3      688.70      622.47     16.35 o 
  -1   9   3     1929.01     1894.99     52.93 o 
   1   9   3      151.66      176.65     19.98 o 
   3   9   3      892.04     1028.46     26.79 o 
   5   9   3      408.02      413.55     12.39 o 
   7   9   3      499.84      534.75     14.83 o 
   9   9   3     1302.99     1361.27     27.77 o 
  11   9   3       21.45       26.56      5.92 o 
  13   9   3       40.82       39.01      6.11 o 
 -12  10   3     1385.31     1425.49     59.50 o 
 -10  10   3      185.26      171.95     11.60 o 
  -8  10   3      506.93      520.51     17.75 o 
  -6  10   3       97.46      117.52      9.50 o 
  -4  10   3     1573.55     1661.63     38.24 o 
  -2  10   3      421.30      430.55     16.12 o 
   0  10   3      899.81      897.03     27.38 o 
   2  10   3      354.92      380.24     18.34 o 
   4  10   3       43.77       58.31      7.27 o 
   6  10   3      262.70      290.20     11.54 o 
   8  10   3       29.55       23.22      4.32 o 
  10  10   3     4141.25     4259.83     67.58 o 
  12  10   3       31.11       33.04     10.80 o 
 -11  11   3       69.30       82.92      7.84 o 
  -9  11   3      243.49      269.07     16.80 o 
  -7  11   3       79.57      100.63      9.09 o 
  -5  11   3     2284.60     2338.67    112.25 o 
  -3  11   3      506.76      582.55     17.44 o 
  -1  11   3      705.30      718.06     19.03 o 
   1  11   3      523.59      571.12     19.22 o 
   3  11   3      372.42      366.47     15.68 o 
   5  11   3      162.53      184.17     12.85 o 
   7  11   3      645.75      668.35     18.57 o 
   9  11   3      947.23      933.59     38.78 o 
  11  11   3      678.13      715.32     49.69 o 
 -12  12   3      594.63      590.56     21.60 o 
 -10  12   3     1052.18     1061.76     48.61 o 
  -8  12   3     1007.22     1008.87     33.61 o 
  -6  12   3      153.82      179.15     18.37 o 
  -4  12   3      307.33      319.92     14.51 o 
  -2  12   3      106.80      106.03      8.24 o 
   0  12   3      923.76      924.24     23.07 o 
   2  12   3      365.97      350.38     25.36 o 
   4  12   3      822.58      909.27     28.57 o 
   6  12   3      109.09      135.53     13.88 o 
   8  12   3      106.09      102.72     10.69 o 
  10  12   3      741.98      736.97     23.64 o 
 -11  13   3     2494.06     2466.45     58.05 o 
  -9  13   3       54.02       57.14      9.72 o 
  -7  13   3     1226.99     1312.71     39.72 o 
  -5  13   3      170.41      162.60     11.09 o 
  -3  13   3      445.98      489.26     18.26 o 
  -1  13   3     2580.79     2772.62     52.08 o 
   1  13   3      108.17      114.56      8.70 o 
   3  13   3      106.40       98.94      9.37 o 
   5  13   3     1680.93     1677.28     82.09 o 
   7  13   3      628.45      666.46     23.64 o 
   9  13   3      199.01      209.42     14.04 o 
  -8  14   3        6.32       10.80      7.56 o 
  -6  14   3      232.15      240.87     22.68 o 
  -4  14   3      766.65      784.70     23.26 o 
  -2  14   3      164.49      164.12     12.71 o 
   0  14   3     1430.95     1486.43     32.42 o 
   2  14   3      363.31      363.19     14.51 o 
   4  14   3      945.75      928.31     32.08 o 
   6  14   3        3.66        1.08      4.58 o 
   8  14   3       60.78       40.70      6.11 o 
  -7  15   3      153.87      130.26     22.68 o 
  -5  15   3       33.55       20.52      6.11 o 
  -3  15   3       33.69       57.76      9.17 o 
  -1  15   3     2571.95     2751.17     70.27 o 
   1  15   3      122.15      127.03     12.92 o 
   3  15   3      672.05      699.90     27.00 o 
   5  15   3       77.94       83.01     14.04 o 
   7  15   3      124.47      121.39     11.88 o 
  -6  16   3      198.15      195.03     10.80 o 
  -4  16   3       20.98       28.08      6.11 o 
  -2  16   3     1429.21     1488.61     41.24 o 
   0  16   3      375.39      399.98     18.36 o 
   2  16   3     1075.72     1107.71     32.82 o 
   4  16   3      197.26      194.53      9.09 o 
   6  16   3        8.41        1.73      3.59 o 
  -3  17   3      201.31      186.87     10.69 o 
  -1  17   3       38.51       33.80      6.11 o 
   1  17   3       32.55       30.24      5.18 o 
   3  17   3       21.08       20.37      5.18 o 
 -16   0   4      752.86      725.80     22.11 o 
 -14   0   4        1.15        2.16      6.48 o 
 -12   0   4     1701.80     1698.19     46.42 o 
 -10   0   4      740.40      746.15     20.76 o 
  -8   0   4      252.38      215.05      9.84 o 
  -6   0   4     1144.84     1168.73     41.05 o 
  -4   0   4      595.63      591.93     21.60 o 
   0   0   4    11500.77    10581.21    306.76 o 
   2   0   4     1118.07      903.01     30.24 o 
   6   0   4     6128.48     6660.25    200.91 o 
   8   0   4     5056.11     5240.96    116.10 o 
  10   0   4     4312.08     4196.28     77.45 o 
  12   0   4      485.93      540.71     56.17 o 
  14   0   4       23.22       23.76      6.11 o 
  16   0   4      138.26      150.34      8.30 o 
 -15   1   4      207.31      204.47      9.41 o 
 -13   1   4       21.62       25.08      4.77 o 
 -11   1   4      582.89      623.73     17.65 o 
  -9   1   4      377.55      405.80      8.56 o 
  -7   1   4        6.36       18.18      9.72 o 
  -5   1   4       68.74      102.23      9.51 o 
  -3   1   4      191.89      177.15     10.80 o 
  -1   1   4     3994.78     4054.91    120.98 o 
   1   1   4     9826.51     8978.31    184.07 o 
   3   1   4     2012.78     1983.85     44.30 o 
   5   1   4      218.70      151.22     10.80 o 
   7   1   4       25.98       44.86      5.18 o 
   9   1   4      562.84      584.88     13.31 o 
  11   1   4      480.46      457.20     16.62 o 
  13   1   4     1035.94      963.30     21.52 o 
  15   1   4        5.34        1.91      1.85 o 
 -16   2   4       35.39       28.49      4.05 o 
 -14   2   4      114.10      100.59     12.82 o 
 -12   2   4      258.46      270.34     11.04 o 
 -10   2   4      433.77      458.98     11.15 o 
  -8   2   4       58.78       53.62      6.75 o 
  -6   2   4      554.05      556.63     17.52 o 
  -4   2   4     3592.23     3886.50     84.02 o 
  -2   2   4    42080.13    39922.12   1057.47 o 
   0   2   4    27546.09    25429.05    730.19 o 
   2   2   4      555.00      406.14     17.28 o 
   4   2   4     4526.82     4152.24     97.21 o 
   6   2   4     5745.18     6318.24    135.95 o 
   8   2   4      374.25      363.13     10.80 o 
  10   2   4      274.88      262.50      9.05 o 
  12   2   4        1.20        5.76      3.43 o 
  14   2   4      116.08      112.74      6.54 o 
  16   2   4        7.79       -4.32      4.32 o 
 -15   3   4      223.92      211.21      8.64 o 
 -13   3   4       11.23       10.47      3.95 o 
 -11   3   4      724.32      701.45     16.36 o 
  -9   3   4        8.17       33.64      3.17 o 
  -7   3   4     2685.72     2743.98     64.16 o 
  -5   3   4      257.59      412.62     13.75 o 
  -3   3   4     1034.61     1137.01     30.44 o 
  -1   3   4    47380.14    42942.50    914.87 o 
   1   3   4     4223.56     3691.98    110.18 o 
   3   3   4       82.16       97.21      8.64 o 
   5   3   4    17893.21    18271.42    377.31 o 
   7   3   4      299.12      405.08     15.28 o 
   9   3   4      100.93       87.02      5.70 o 
  11   3   4     2536.38     2640.15     45.74 o 
  13   3   4     2034.05     1882.81     34.99 o 
  15   3   4       67.21       72.02      5.47 o 
 -16   4   4      223.43      264.68      9.98 o 
 -14   4   4       33.05       38.28      4.77 o 
 -12   4   4       22.01       30.40      4.36 o 
 -10   4   4       10.17       16.72      4.19 o 
  -8   4   4     4850.17     5036.69     51.00 o 
  -6   4   4     4712.02     4829.79    106.93 o 
  -4   4   4      475.92      524.96     23.76 o 
  -2   4   4     2478.65     2186.24     79.93 o 
   0   4   4        6.91        2.88      2.16 o 
   2   4   4     5638.62     5312.21    157.70 o 
   4   4   4     1464.98     1371.80     47.53 o 
   6   4   4      159.13      140.55      9.17 o 
   8   4   4      624.52      603.21     13.31 o 
  10   4   4        1.96       19.37      8.19 o 
  12   4   4        4.16       -0.54      3.24 o 
  14   4   4       59.49       59.20      5.06 o 
 -15   5   4      133.17      136.30      8.25 o 
 -13   5   4       18.47       11.34      4.32 o 
 -11   5   4     8330.94     8373.30    110.21 o 
  -9   5   4      742.55      799.79     15.36 o 
  -7   5   4     2981.67     2991.22     36.76 o 
  -3   5   4     6541.26     6617.04    222.51 o 
  -1   5   4     3714.90     3694.14    129.62 o 
   1   5   4      214.45      239.79     10.80 o 
   3   5   4    23779.37    23443.72    678.34 o 
   5   5   4     1083.63     1224.90     32.08 o 
   7   5   4      281.30      286.72      8.44 o 
   9   5   4     1768.13     1760.36     26.71 o 
  11   5   4     4511.42     4495.52     68.87 o 
  13   5   4       77.64       75.61      5.87 o 
  15   5   4       30.74       29.22      4.05 o 
 -14   6   4      391.26      428.82     18.07 o 
 -12   6   4     1872.16     1978.07     37.73 o 
 -10   6   4      206.35      175.58      9.63 o 
  -8   6   4       93.68      110.08      5.53 o 
  -6   6   4        9.68       27.33      6.90 o 
  -4   6   4     4541.98     5111.30    177.15 o 
  -2   6   4        1.84        0.00      4.32 o 
   0   6   4     6042.23     5943.02    200.91 o 
   2   6   4    11335.52    11816.91    345.65 o 
   4   6   4      502.29      587.61     25.92 o 
   6   6   4      820.13      808.11     22.45 o 
   8   6   4       28.11       32.82      4.53 o 
  10   6   4     2610.72     2742.71     53.90 o 
  12   6   4      291.09      261.13     17.89 o 
  14   6   4      787.27      716.88     19.10 o 
 -15   7   4      479.07      441.56     19.44 o 
 -13   7   4        3.10        0.00      3.74 o 
 -11   7   4      526.74      583.78     19.01 o 
  -9   7   4      989.58      999.93     22.28 o 
  -7   7   4      229.53      260.11     11.23 o 
  -5   7   4     2104.15     2458.95     48.64 o 
  -3   7   4      754.10      932.50     28.54 o 
  -1   7   4     1293.10     1300.51     56.17 o 
   1   7   4     2713.91     2702.55    101.53 o 
   3   7   4      271.88      250.60     15.12 o 
   5   7   4      535.12      570.58     13.75 o 
   7   7   4        4.94        6.99      3.89 o 
   9   7   4    10729.62    11162.99    184.54 o 
  11   7   4       75.22       75.69      7.27 o 
  13   7   4      261.50      285.39     21.95 o 
 -14   8   4      351.93      379.11     14.51 o 
 -12   8   4        0.52        0.00      3.74 o 
 -10   8   4        0.07       -1.44      3.74 o 
  -8   8   4      127.16      115.27      7.79 o 
  -6   8   4      167.95      154.42      9.82 o 
  -4   8   4      922.21      992.78     21.98 o 
  -2   8   4      699.15      707.65     24.89 o 
   0   8   4      628.24      603.78     21.80 o 
   2   8   4      712.72      826.28     60.49 o 
   4   8   4       13.49       10.80      6.48 o 
   6   8   4      477.17      449.95     17.17 o 
   8   8   4     4018.84     4104.30     74.60 o 
  10   8   4     2510.53     2597.79     51.05 o 
  12   8   4      102.22      130.82      7.80 o 
  14   8   4      284.18      324.77     11.37 o 
 -13   9   4       93.75      108.68      7.84 o 
 -11   9   4       62.19       74.11      7.48 o 
  -9   9   4      117.78      109.70      9.09 o 
  -7   9   4      210.99      246.10     27.45 o 
  -5   9   4      598.49      651.43     19.51 o 
  -3   9   4      431.62      488.02     15.34 o 
  -1   9   4     1065.45      977.24     47.68 o 
   1   9   4      613.19      563.95     17.47 o 
   3   9   4      764.21      722.79     21.00 o 
   5   9   4      230.83      232.28     13.75 o 
   7   9   4       40.32       40.21      4.77 o 
   9   9   4        0.08        3.02      3.43 o 
  11   9   4       69.32       74.94     10.60 o 
  13   9   4       76.53       89.77      7.64 o 
 -12  10   4       11.21       10.80      4.58 o 
 -10  10   4        8.60        4.32      4.58 o 
  -8  10   4       83.71       77.89     24.84 o 
  -6  10   4       76.36       65.47      7.27 o 
  -4  10   4      336.15      363.29     14.51 o 
  -2  10   4      692.76      741.70     18.88 o 
   0  10   4      812.56      802.57     26.23 o 
   2  10   4        5.08       12.37      4.05 o 
   4  10   4       36.01       54.49      6.73 o 
   6  10   4      311.08      340.53     12.15 o 
   8  10   4     1364.32     1445.87     34.30 o 
  10  10   4     2266.45     2322.40     40.41 o 
  12  10   4       66.96       61.88      6.75 o 
 -11  11   4      165.63      169.20     12.22 o 
  -9  11   4      105.65      130.56     14.04 o 
  -7  11   4     1330.74     1384.62     34.08 o 
  -5  11   4       34.34       36.19      5.99 o 
  -3  11   4       21.83       23.83      4.77 o 
  -1  11   4       13.94       11.38      3.43 o 
   1  11   4      792.50      850.80     25.06 o 
   3  11   4       99.28      115.50      9.82 o 
   5  11   4     1485.57     1541.61     38.22 o 
   7  11   4       89.00       75.81      7.17 o 
   9  11   4     4937.62     5008.37    101.00 o 
  11  11   4      215.48      186.13     16.20 o 
 -10  12   4       66.42       93.70      9.17 o 
  -8  12   4     2398.80     2260.54     82.09 o 
  -6  12   4       49.69       55.03      7.48 o 
  -4  12   4       78.98       76.81      9.90 o 
  -2  12   4       10.21       17.92      5.61 o 
   0  12   4        4.97       10.77      3.79 o 
   2  12   4     4565.17     4841.24    103.37 o 
   4  12   4     1167.71     1214.84     32.61 o 
   6  12   4      559.10      549.04     19.74 o 
   8  12   4     2325.19     2364.77     48.15 o 
  10  12   4      495.40      505.52     18.33 o 
  -9  13   4      272.06      244.12     13.75 o 
  -7  13   4      445.51      393.19     18.33 o 
  -5  13   4       87.33       80.26     14.34 o 
  -3  13   4      488.85      502.04     21.08 o 
  -1  13   4      423.63      446.54     15.44 o 
   1  13   4     4157.98     4327.85    109.45 o 
   3  13   4       36.32       41.58      7.27 o 
   5  13   4      401.74      370.36     17.52 o 
   7  13   4      185.62      178.74     10.35 o 
   9  13   4      634.06      643.80     21.39 o 
  -8  14   4       78.84       70.70      8.30 o 
  -6  14   4        5.09        6.48      4.58 o 
  -4  14   4     1172.86     1135.87     29.09 o 
  -2  14   4     3254.76     3420.46     68.18 o 
   0  14   4     3361.94     3450.22     69.01 o 
   2  14   4     1207.65     1260.89     31.58 o 
   4  14   4      345.75      335.23     20.52 o 
   6  14   4     1260.59     1275.71     60.49 o 
   8  14   4     3590.44     3595.76     77.73 o 
  -7  15   4        0.02        3.02      3.59 o 
  -5  15   4      610.18      611.10     22.11 o 
  -3  15   4      332.18      331.51     15.04 o 
  -1  15   4     2292.37     2357.68     49.46 o 
   1  15   4      613.28      622.38     19.10 o 
   3  15   4      960.49     1018.55     46.45 o 
   5  15   4      468.36      518.75     15.76 o 
   7  15   4        5.82        5.67      3.25 o 
  -6  16   4       52.15       62.65     10.80 o 
  -4  16   4       13.66        9.72      4.58 o 
  -2  16   4      829.26      822.82     71.29 o 
   0  16   4       20.50       22.68      6.11 o 
   2  16   4      205.21      216.31     12.92 o 
   4  16   4      101.58       98.10      7.94 o 
  -1  17   4        1.86        1.73      3.59 o 
   1  17   4        0.02       -1.08      3.06 o 
 -15   1   5        1.42        1.08      3.24 o 
 -13   1   5      973.02      956.97     26.50 o 
 -11   1   5    14579.87    14408.70    170.45 o 
  -9   1   5     1309.25     1286.84     17.70 o 
  -7   1   5      284.04      293.96     12.92 o 
  -5   1   5     3486.74     3529.95    110.18 o 
  -3   1   5     1511.51     1345.88     45.37 o 
  -1   1   5      130.36      144.74      8.64 o 
   1   1   5      669.56      677.24     15.99 o 
   3   1   5        0.91       15.12      3.06 o 
   5   1   5      215.11      230.20     10.69 o 
   7   1   5     1040.95     1040.59     29.76 o 
   9   1   5     1128.34     1085.22     22.94 o 
  11   1   5        0.29        0.00      3.74 o 
  13   1   5      835.15      819.13     22.01 o 
  15   1   5       18.78       29.78      3.19 o 
 -16   2   5       40.88       46.68      3.95 o 
 -14   2   5      161.04      131.75      8.11 o 
 -12   2   5     1708.80     1761.68     33.67 o 
 -10   2   5      460.70      489.86      9.91 o 
  -8   2   5      253.06      248.55      6.49 o 
  -6   2   5      416.95      494.95     15.99 o 
  -4   2   5    13338.29    14603.72    425.58 o 
  -2   2   5     3380.03     3446.45    100.45 o 
   0   2   5     9732.79     8995.73    194.01 o 
   2   2   5      122.84      118.82      8.64 o 
   4   2   5     3034.74     3171.93     70.27 o 
   6   2   5     4464.44     4357.37     96.24 o 
   8   2   5     1714.01     1587.68     26.02 o 
  10   2   5     5249.22     4975.78     78.89 o 
  12   2   5       30.02        9.07      3.43 o 
  14   2   5       16.08       11.93      2.75 o 
 -15   3   5      230.34      236.26      8.64 o 
 -13   3   5       49.70       48.43      5.87 o 
 -11   3   5      903.14      899.66     21.52 o 
  -9   3   5      599.26      604.27     10.03 o 
  -7   3   5     1070.49     1147.50     19.99 o 
  -5   3   5     2617.50     3190.78    101.53 o 
  -3   3   5     9305.79     9334.82    204.74 o 
  -1   3   5     3797.63     3511.37     85.33 o 
   1   3   5      537.67      503.35     19.44 o 
   3   3   5     3932.59     4102.43    125.30 o 
   5   3   5     4224.97     4516.15     99.29 o 
   7   3   5     2354.78     2357.58     40.50 o 
   9   3   5      113.76      121.64      7.10 o 
  11   3   5     1036.96     1072.78     27.13 o 
  13   3   5      982.97      922.49     18.37 o 
  15   3   5      417.41      459.21     11.30 o 
 -14   4   5       89.10       82.78      6.15 o 
 -12   4   5      156.58      145.80     12.47 o 
 -10   4   5     2653.41     2788.90     42.04 o 
  -8   4   5      103.91       92.88      4.58 o 
  -6   4   5     1879.74     1857.49     46.57 o 
  -4   4   5     1265.12     1278.91     47.53 o 
  -2   4   5      620.59      533.60     28.08 o 
   0   4   5     1488.39     1453.60     35.29 o 
   2   4   5     3395.37     3123.81     95.05 o 
   4   4   5       12.03       12.96      4.32 o 
   6   4   5      398.57      513.59     18.33 o 
   8   4   5       19.40       12.10      2.90 o 
  10   4   5     2914.00     2884.08     48.76 o 
  12   4   5       81.90       78.69      6.48 o 
  14   4   5       56.94       50.45      4.01 o 
 -15   5   5      449.85      469.53     13.72 o 
 -13   5   5      340.90      358.56     12.13 o 
 -11   5   5        5.14       26.17      6.86 o 
  -9   5   5      391.71      420.21     11.54 o 
  -7   5   5      165.78      169.51      6.57 o 
  -3   5   5    12360.10    12979.16    423.42 o 
  -1   5   5      207.52      185.79     15.12 o 
   1   5   5       44.60       64.81      6.48 o 
   3   5   5      355.90      410.46     19.44 o 
   5   5   5      126.58      124.55     17.28 o 
   7   5   5      204.39      204.05      7.30 o 
   9   5   5      713.92      740.86     15.60 o 
  11   5   5      828.94      800.89     18.31 o 
  13   5   5      408.68      341.54      9.39 o 
  15   5   5       16.07       17.28      6.48 o 
 -14   6   5      312.66      328.52     12.47 o 
 -12   6   5      876.09      912.77     22.45 o 
 -10   6   5     2592.97     2691.68     46.60 o 
  -8   6   5     1897.99     2045.17     29.91 o 
  -6   6   5     1403.28     1488.82     22.31 o 
  -4   6   5      582.07      515.13     22.68 o 
  -2   6   5      957.90     1043.43     47.53 o 
   0   6   5      741.95      650.25     34.57 o 
   4   6   5      824.56      775.55     32.40 o 
   6   6   5     2651.82     2998.08     49.06 o 
   8   6   5      351.48      314.96      9.83 o 
  10   6   5     1036.33     1055.55     39.91 o 
  12   6   5      173.19      171.88     10.76 o 
  14   6   5       52.97       29.35      4.45 o 
 -13   7   5       20.85       20.36      4.45 o 
 -11   7   5        5.03        8.64      4.05 o 
  -9   7   5      443.33      434.49     19.86 o 
  -7   7   5      240.09      342.16     11.04 o 
  -5   7   5        9.26       26.91      3.74 o 
  -3   7   5      166.50      189.17     30.24 o 
  -1   7   5    19845.18    19311.04    626.49 o 
   1   7   5       99.75       47.37      6.75 o 
   5   7   5      510.56      517.67     12.89 o 
   7   7   5      356.80      322.39      9.66 o 
   9   7   5     3764.40     3822.95     79.62 o 
  11   7   5      114.07      102.30      8.73 o 
  13   7   5      821.25      817.52     18.07 o 
 -14   8   5      462.83      470.97     20.52 o 
 -12   8   5       86.02       76.65      8.41 o 
 -10   8   5        2.84        4.32      4.58 o 
  -8   8   5      289.44      385.81     14.97 o 
  -6   8   5       50.51       48.62      6.55 o 
  -4   8   5        4.09       10.80      2.59 o 
  -2   8   5      785.52      861.80     22.05 o 
   0   8   5     5867.21     6064.42    110.00 o 
   2   8   5      514.21      455.74     15.41 o 
   4   8   5      545.19      557.36     28.08 o 
   6   8   5       20.76       20.09      4.45 o 
   8   8   5      817.10      834.25     22.38 o 
  10   8   5       92.24       85.74     11.04 o 
  12   8   5        5.98        5.40      3.24 o 
 -13   9   5       16.76       14.04      4.58 o 
 -11   9   5        1.99       10.80      4.58 o 
  -9   9   5      902.77      995.56     33.61 o 
  -7   9   5      252.60      194.85     12.01 o 
  -5   9   5      542.12      569.38     17.60 o 
  -3   9   5       22.10       28.30      3.92 o 
  -1   9   5      950.17      895.49     17.77 o 
   1   9   5     1295.34     1227.71     25.26 o 
   3   9   5      442.36      497.77     20.67 o 
   5   9   5       49.51       44.31      7.64 o 
   7   9   5      156.61      142.27     10.91 o 
   9   9   5     3271.33     3335.90     55.19 o 
  11   9   5      172.15      187.18      9.35 o 
  13   9   5      327.96      322.81     17.28 o 
 -12  10   5       70.81       61.72      8.64 o 
 -10  10   5       71.89       68.86     10.80 o 
  -8  10   5       32.27       22.68      5.32 o 
  -6  10   5       14.11       15.34      4.45 o 
  -4  10   5       54.54       65.41      7.27 o 
  -2  10   5     1647.91     1721.02     34.31 o 
   0  10   5      661.16      672.06     20.49 o 
   2  10   5       76.78       66.44      7.27 o 
   4  10   5       87.77      100.27      9.09 o 
   6  10   5       58.06       55.03      6.82 o 
   8  10   5      358.48      375.20     11.89 o 
  10  10   5     1349.20     1412.68     27.23 o 
  12  10   5       26.34       26.47      5.18 o 
 -11  11   5      184.46      225.04      9.50 o 
  -9  11   5      185.59      183.86     13.75 o 
  -7  11   5      692.65      638.09     19.96 o 
  -5  11   5      108.60      116.95      9.50 o 
  -3  11   5      222.94      231.63     10.82 o 
  -1  11   5      807.11      781.86     20.30 o 
   1  11   5       14.39        7.07      4.05 o 
   3  11   5        1.77        4.32      4.05 o 
   5  11   5       41.55       37.16      6.58 o 
   7  11   5      273.38      277.49     11.73 o 
   9  11   5     1666.47     1742.57     37.78 o 
  11  11   5       14.71       15.12      4.58 o 
 -10  12   5       11.94       22.68      6.11 o 
  -8  12   5       86.58       70.12     11.88 o 
  -6  12   5      656.48      587.04     24.82 o 
  -4  12   5      190.59      189.67     20.77 o 
  -2  12   5     1812.45     1808.30     36.98 o 
   0  12   5      121.70      144.23      9.63 o 
   2  12   5     2160.63     2213.17     50.12 o 
   4  12   5      737.23      759.73     23.80 o 
   6  12   5       24.18       24.84      6.11 o 
   8  12   5       14.97       17.48      4.05 o 
  10  12   5       26.27       28.25      4.58 o 
  -9  13   5        7.06        3.46      3.59 o 
  -7  13   5      196.14      205.74     12.92 o 
  -5  13   5      102.54       96.60      8.73 o 
  -3  13   5       41.33       48.71      6.58 o 
  -1  13   5       23.78       22.08      5.16 o 
   1  13   5     2249.42     2368.61     45.07 o 
   3  13   5     2035.47     1983.85     46.06 o 
   5  13   5      929.77      918.82     29.76 o 
   7  13   5      349.90      405.25     13.72 o 
   9  13   5      422.61      399.95     15.28 o 
  -8  14   5      337.99      289.24     12.92 o 
  -6  14   5      262.15      229.52     11.23 o 
  -4  14   5       14.03       16.56      4.99 o 
  -2  14   5      738.80      864.53     24.09 o 
   0  14   5      338.23      360.42     14.51 o 
   2  14   5        7.26       14.40      4.99 o 
   4  14   5      275.52      281.34     12.01 o 
   6  14   5       88.32       84.95      7.48 o 
   8  14   5      198.96      170.83     10.80 o 
  -7  15   5       20.74       10.80      5.40 o 
  -5  15   5      833.54      766.70     19.96 o 
  -3  15   5        1.50        5.04      3.74 o 
  -1  15   5      705.69      748.30     21.20 o 
   1  15   5       19.00       31.50      4.99 o 
   3  15   5       10.87       10.80      3.74 o 
   5  15   5      222.54      229.77      9.98 o 
   7  15   5      327.16      316.67     12.22 o 
  -4  16   5     1634.56     1542.83     38.19 o 
  -2  16   5      725.12      746.86     44.29 o 
   0  16   5       78.14       66.76      7.64 o 
   2  16   5      400.00      383.70     15.28 o 
   4  16   5       60.23       61.48      4.99 o 
 -16   0   6      382.16      360.77     19.44 o 
 -14   0   6      186.12      180.86     12.92 o 
 -12   0   6     5507.14     5897.19    127.22 o 
 -10   0   6     1395.29     1392.78     27.46 o 
  -8   0   6      954.21      941.15     19.11 o 
  -6   0   6      336.46      393.18     21.60 o 
  -4   0   6     1679.53     1685.04     58.33 o 
  -2   0   6    10218.54     9933.12    291.64 o 
   0   0   6     3119.37     3110.85     95.05 o 
   2   0   6     4753.19     4601.47    140.42 o 
   4   0   6     1255.65     1337.23     47.53 o 
   6   0   6       14.15       34.57      6.48 o 
   8   0   6      292.67      299.45     15.12 o 
  10   0   6      166.00      194.43     21.60 o 
  12   0   6      655.15      756.73     25.17 o 
  14   0   6      431.87      438.07     21.50 o 
 -15   1   6      115.24      109.30      6.55 o 
 -13   1   6      324.75      322.27     11.88 o 
 -11   1   6      647.99      720.75     14.53 o 
  -9   1   6      167.16      168.17      6.12 o 
  -7   1   6      178.43      163.84      9.98 o 
  -5   1   6     1105.21     1121.20     43.21 o 
  -3   1   6       72.39       36.73      6.48 o 
  -1   1   6     2877.68     2721.07     59.58 o 
   1   1   6     1156.02     1200.81     28.23 o 
   3   1   6      402.67      562.78     16.80 o 
   5   1   6     1303.46     1428.18     36.66 o 
   7   1   6      862.51      708.99     35.86 o 
   9   1   6     2296.12     2227.39     47.08 o 
  11   1   6     2961.84     3034.37     74.85 o 
  13   1   6       40.21       23.89      3.37 o 
  15   1   6        1.56        3.49      2.19 o 
 -16   2   6      200.47      216.03     15.12 o 
 -14   2   6       68.08       69.25      6.15 o 
 -12   2   6     3342.02     3372.64     55.80 o 
 -10   2   6        2.67        1.62      2.24 o 
  -8   2   6      745.80      681.42     11.86 o 
  -6   2   6      849.35      881.41     36.73 o 
  -4   2   6     4375.86     4709.48    144.74 o 
  -2   2   6      195.96      240.10     16.20 o 
   0   2   6       98.23       93.77      8.64 o 
   2   2   6    18133.11    18624.06    540.08 o 
   4   2   6      343.11      342.56     12.92 o 
   6   2   6        3.39        3.24      3.06 o 
   8   2   6      995.02      936.95     26.19 o 
  10   2   6     2746.16     2788.98     68.74 o 
  12   2   6      709.04      659.44     14.86 o 
  14   2   6       49.05       78.65      6.39 o 
 -15   3   6       90.07      116.39      5.96 o 
 -13   3   6        7.05        7.72      3.74 o 
 -11   3   6      462.53      443.20     11.00 o 
  -9   3   6      451.23      448.12      9.64 o 
  -7   3   6      164.60      122.76      6.22 o 
  -5   3   6     6600.46     7699.36    233.31 o 
  -3   3   6      174.29      217.09     15.12 o 
  -1   3   6       44.69       32.40      6.48 o 
   1   3   6     1049.89     1045.59     34.57 o 
   3   3   6     6705.34     6617.04    198.75 o 
   5   3   6     3114.80     3013.85     69.49 o 
   7   3   6      276.67      313.32      8.47 o 
   9   3   6     8284.18     8303.80    100.59 o 
  11   3   6      389.18      399.57     11.18 o 
  13   3   6       33.31       16.42      3.43 o 
  15   3   6        8.51        8.05      2.33 o 
 -14   4   6       24.03       27.30      3.95 o 
 -12   4   6        8.52       13.46      3.95 o 
 -10   4   6     1268.95     1247.63     20.57 o 
  -8   4   6     3646.60     3559.96     46.34 o 
  -6   4   6       54.27       84.08      6.24 o 
  -4   4   6     2186.37     2261.85     77.77 o 
  -2   4   6        0.47        0.00      4.32 o 
   0   4   6      646.58      509.83     28.08 o 
   2   4   6      317.93      393.18     17.28 o 
   4   4   6     3441.83     3504.42    113.42 o 
   6   4   6     2714.32     2820.44     45.73 o 
   8   4   6     5368.14     5317.70     80.35 o 
  10   4   6      128.98      126.57      7.79 o 
  12   4   6        2.99        3.02      2.90 o 
  14   4   6      272.02      266.48      7.73 o 
 -15   5   6       21.65       11.11      3.14 o 
 -13   5   6      258.24      282.48     10.80 o 
 -11   5   6      745.84      742.98     18.36 o 
  -9   5   6       49.26       51.81      5.19 o 
  -7   5   6     1881.12     1861.01     26.57 o 
  -5   5   6      396.93      371.10     11.60 o 
  -3   5   6     6479.36     6809.31    228.99 o 
  -1   5   6     1133.56     1142.81     49.69 o 
   1   5   6        1.07        0.00      4.32 o 
   3   5   6      196.31      185.79     12.96 o 
   5   5   6     8419.71     8466.85    181.01 o 
   7   5   6      248.73      259.28      9.51 o 
   9   5   6      968.42      932.05     21.27 o 
  11   5   6      148.95      156.21      7.73 o 
  13   5   6       83.51       88.60      5.27 o 
 -14   6   6      306.86      335.22     11.60 o 
 -12   6   6      690.33      767.55     21.13 o 
 -10   6   6     1935.71     1984.08     36.37 o 
  -8   6   6      330.48      353.19     10.41 o 
  -6   6   6     1777.77     1681.08     27.01 o 
  -4   6   6     1212.79     1218.30     40.50 o 
  -2   6   6    40150.00    39436.52   1257.30 o 
   0   6   6     5001.28     4867.19    170.66 o 
   4   6   6        3.20        6.48      4.32 o 
   6   6   6     3936.38     3978.59     63.07 o 
   8   6   6      591.32      605.83     13.94 o 
  10   6   6      138.72      113.97      7.79 o 
  12   6   6      808.04      735.60     19.96 o 
  14   6   6      244.47      328.26     15.76 o 
 -13   7   6      170.81      178.10     27.00 o 
 -11   7   6        3.87        2.16      4.58 o 
  -9   7   6        5.67        9.57      5.18 o 
  -7   7   6       39.43       17.86      3.43 o 
  -5   7   6      210.49      171.25      7.56 o 
  -3   7   6      411.55      418.77     10.28 o 
  -1   7   6    22560.77    21780.04    558.64 o 
   1   7   6      159.41      186.19     11.94 o 
   3   7   6      281.49      289.48     17.28 o 
   5   7   6     1019.31      924.16     28.23 o 
   7   7   6        0.11        1.30      2.90 o 
   9   7   6      847.50      945.90     24.09 o 
  11   7   6        3.78        7.92      3.74 o 
  13   7   6       80.11       68.26      5.06 o 
 -14   8   6      101.99      105.86     10.80 o 
 -12   8   6       31.76       35.27      6.75 o 
 -10   8   6      229.15      246.79     14.45 o 
  -8   8   6     3510.24     3443.55     68.18 o 
  -6   8   6     1086.26     1108.61     23.48 o 
  -4   8   6      680.60      694.56     16.52 o 
  -2   8   6      809.90      894.23     15.65 o 
   0   8   6     3244.74     3363.03     55.67 o 
   2   8   6      119.16      123.03      8.29 o 
   4   8   6       44.55       71.29     10.80 o 
   6   8   6        4.85       16.67      5.18 o 
   8   8   6     1010.66     1066.17     25.76 o 
  10   8   6      211.30      197.88     10.39 o 
  12   8   6      552.38      521.17     13.21 o 
 -13   9   6       28.39       38.52      4.45 o 
 -11   9   6      306.97      304.17     15.28 o 
  -9   9   6      678.70      661.63     24.44 o 
  -7   9   6     1494.23     1662.50     37.82 o 
  -5   9   6        4.16       12.65      3.67 o 
  -3   9   6        8.19       14.88      3.51 o 
  -1   9   6       77.32       75.45      6.42 o 
   1   9   6       38.20       32.20      4.53 o 
   3   9   6       22.53       25.92      4.81 o 
   5   9   6       67.30       61.96      6.34 o 
   7   9   6      145.17      148.84     14.82 o 
   9   9   6        8.15        4.86      3.24 o 
  11   9   6        0.03        2.38      2.54 o 
 -12  10   6       35.32       33.33      4.45 o 
 -10  10   6        0.00        5.40      4.58 o 
  -8  10   6     2724.44     2775.92     56.95 o 
  -6  10   6        2.70        0.00      3.24 o 
  -4  10   6       63.09       60.69      5.64 o 
  -2  10   6     2034.12     2154.58     35.42 o 
   0  10   6     1987.21     1952.47     33.01 o 
   2  10   6      592.81      604.03     16.59 o 
   4  10   6      657.22      659.80     20.74 o 
   6  10   6       75.57       73.64     14.21 o 
   8  10   6       17.92       41.73      5.24 o 
  10  10   6        1.11       -1.20      2.83 o 
  12  10   6       21.72       26.12      7.56 o 
 -11  11   6      115.00      118.21      7.48 o 
  -9  11   6       34.34       32.21      5.32 o 
  -7  11   6     1586.56     1529.91     42.17 o 
  -5  11   6        2.06        3.46      3.43 o 
  -3  11   6        5.47       10.08      3.43 o 
  -1  11   6     6293.62     6669.51    108.11 o 
   1  11   6      110.68      140.54     10.87 o 
   3  11   6       19.41       16.51      5.32 o 
   5  11   6      269.21      242.08     20.85 o 
   7  11   6      146.98      130.02     13.65 o 
   9  11   6      104.71       87.57      7.48 o 
  11  11   6        7.16        5.40      3.24 o 
 -10  12   6       56.99       61.82      5.32 o 
  -8  12   6        2.40        1.85      3.14 o 
  -6  12   6        0.36       -1.08      3.24 o 
  -4  12   6      165.54      157.49     14.72 o 
  -2  12   6     4644.02     4858.43     81.97 o 
   0  12   6      916.18      953.44     23.41 o 
   2  12   6     1071.61     1139.85     30.64 o 
   4  12   6      173.93      173.78     17.03 o 
   6  12   6     1817.85     1779.87     48.10 o 
   8  12   6        0.72        1.23      3.14 o 
  10  12   6       44.01       41.75      5.18 o 
  -9  13   6      399.55      371.63     18.36 o 
  -7  13   6        7.53       10.80      5.18 o 
  -5  13   6      721.82      678.87     32.71 o 
  -3  13   6      526.51      533.47     17.85 o 
  -1  13   6     1442.69     1424.86     36.48 o 
   1  13   6     1686.31     1615.92     33.40 o 
   3  13   6      593.69      592.95     18.26 o 
   5  13   6      827.67      780.99     25.97 o 
   7  13   6       41.70       44.97      5.32 o 
   9  13   6      686.88      680.33     19.05 o 
  -8  14   6      315.16      291.62     11.88 o 
  -6  14   6      125.27      135.22      8.25 o 
  -4  14   6      566.68      587.75     17.46 o 
  -2  14   6        5.80        2.16      3.74 o 
   0  14   6      431.46      455.36     15.76 o 
   2  14   6        1.14        3.70      3.14 o 
   4  14   6      100.81      103.90      7.84 o 
   6  14   6      433.21      482.17     16.21 o 
   8  14   6     1426.89     1316.86     32.08 o 
  -5  15   6       53.22       50.13      4.99 o 
  -3  15   6       92.76      102.33      7.48 o 
  -1  15   6       67.45       61.59     12.99 o 
   1  15   6      556.87      519.05     15.76 o 
   3  15   6      243.51      260.28     10.76 o 
   5  15   6       16.87       10.24      5.47 o 
  -4  16   6        9.52        4.32      6.48 o 
  -2  16   6      160.56      147.47      8.30 o 
   0  16   6       25.58       28.60      5.18 o 
   2  16   6      586.11      553.26     17.52 o 
 -15   1   7      225.03      225.21      8.05 o 
 -13   1   7      102.56      100.42      6.13 o 
 -11   1   7     2784.50     2737.17     37.60 o 
  -9   1   7      548.54      582.89     10.55 o 
  -7   1   7      189.24      183.58      6.80 o 
  -5   1   7     2969.23     3238.40     74.85 o 
  -3   1   7     2062.58     2138.84     50.77 o 
  -1   1   7       95.63       96.24      6.11 o 
   1   1   7      312.96      289.48     15.12 o 
   3   1   7     1454.23     1705.28     41.24 o 
   5   1   7     3627.53     3795.64     86.30 o 
   7   1   7      272.59      284.19      8.36 o 
   9   1   7       52.19       71.28      6.55 o 
  11   1   7       27.46       39.04      4.99 o 
  13   1   7      370.86      365.98     11.11 o 
  15   1   7        2.20        3.24      3.06 o 
 -14   2   7      175.18      173.49      8.57 o 
 -12   2   7    13771.45    13903.79    161.38 o 
 -10   2   7     1022.96     1012.36     15.56 o 
  -8   2   7      135.87      149.66      7.65 o 
  -6   2   7       14.57       33.69      3.43 o 
  -4   2   7      250.00      205.23     15.12 o 
  -2   2   7      573.81      619.52     41.05 o 
   0   2   7      241.12      209.67      8.17 o 
   2   2   7    24310.10    25029.39    725.87 o 
   4   2   7     1580.22     1763.35     43.52 o 
   6   2   7      207.89      197.86      6.93 o 
   8   2   7      348.58      382.34      9.19 o 
  10   2   7     2273.64     2243.74     38.84 o 
  12   2   7     1655.87     1674.92     30.77 o 
  14   2   7        2.31        2.16      2.19 o 
 -15   3   7      315.25      298.80      8.24 o 
 -13   3   7      142.44      154.70      8.33 o 
 -11   3   7       92.76      111.51      6.48 o 
  -9   3   7      101.07      107.59      5.53 o 
  -7   3   7       54.27       54.12      3.45 o 
  -5   3   7     8423.28     9197.44    180.02 o 
  -3   3   7      678.11      701.07     22.11 o 
  -1   3   7     5613.29     4921.19    166.34 o 
   1   3   7     1977.44     2023.12     59.41 o 
   3   3   7     3292.56     3549.39    112.34 o 
   5   3   7      946.56      992.81     22.84 o 
   7   3   7      605.49      630.16     12.13 o 
   9   3   7    14061.61    14526.96    203.75 o 
  11   3   7       13.87       11.39      4.95 o 
  13   3   7        0.47        0.79      2.49 o 
 -14   4   7      317.51      312.41      9.63 o 
 -12   4   7      137.84      143.32      7.30 o 
 -10   4   7     2305.45     2334.07     36.12 o 
  -8   4   7      155.84      206.73      8.70 o 
  -6   4   7     4474.57     4955.88     56.71 o 
  -2   4   7     2229.10     2179.76     82.09 o 
   0   4   7      105.09      123.14     12.96 o 
   2   4   7      439.72      470.95     21.60 o 
   4   4   7       12.14        3.24      3.06 o 
   6   4   7      119.34      161.13      6.53 o 
   8   4   7    10057.98     9871.91    119.15 o 
  10   4   7      406.33      449.01     12.96 o 
  12   4   7      269.72      272.67      9.72 o 
  14   4   7        0.65        2.66      2.19 o 
 -13   5   7       98.44       84.87      8.30 o 
 -11   5   7        5.16        2.16      3.03 o 
  -9   5   7      865.01      888.62     17.72 o 
  -7   5   7      256.90      281.34      9.02 o 
  -5   5   7        6.28        6.48      3.06 o 
  -3   5   7     7068.17     7052.56    184.53 o 
  -1   5   7    14872.24    14184.62    462.31 o 
   1   5   7        0.00        6.48      6.48 o 
   5   5   7     2729.68     2737.02     44.61 o 
   7   5   7      891.62      873.07     17.15 o 
   9   5   7     2447.08     2414.93     35.89 o 
  11   5   7      339.51      316.97      9.66 o 
  13   5   7     1507.68     1461.25     34.92 o 
 -14   6   7      114.32      127.91      6.82 o 
 -12   6   7        7.61        2.59      3.59 o 
 -10   6   7      342.51      389.15     26.59 o 
  -8   6   7      103.51      101.99      5.96 o 
  -6   6   7      536.70      517.40     16.09 o 
  -4   6   7     1181.17     1252.41     21.11 o 
  -2   6   7    37208.52    35403.48    933.79 o 
   0   6   7     1223.24     1244.34     56.17 o 
   2   6   7     3068.71     3035.24    114.50 o 
   4   6   7     1532.47     1499.26     54.01 o 
   6   6   7      422.07      374.32      9.91 o 
   8   6   7       47.48       51.78      5.40 o 
  10   6   7       98.36      108.14      7.56 o 
  12   6   7      369.91      376.74     12.85 o 
 -13   7   7       92.00       87.57      6.24 o 
 -11   7   7       62.15       60.47     10.80 o 
  -9   7   7     4006.23     3989.31     80.13 o 
  -7   7   7     3515.39     3393.28     57.37 o 
  -5   7   7      108.81      104.62      6.48 o 
  -3   7   7     2208.42     2237.49     31.16 o 
  -1   7   7      471.08      437.89     10.82 o 
   1   7   7     2331.57     2232.63     52.38 o 
   3   7   7      299.67      323.11     18.36 o 
   5   7   7      885.73      954.53     29.76 o 
   7   7   7      202.78      211.23     11.09 o 
   9   7   7       58.56       63.35      6.99 o 
  11   7   7      234.40      235.04     11.10 o 
  13   7   7      243.82      252.29      7.91 o 
 -12   8   7      100.73       87.96      7.78 o 
 -10   8   7      152.97      173.00     21.60 o 
  -8   8   7       12.53       26.51      4.53 o 
  -6   8   7       40.30       50.87      5.06 o 
  -4   8   7      639.41      608.43     12.92 o 
  -2   8   7     1409.48     1367.28     36.58 o 
   0   8   7      163.09      144.81      6.25 o 
   2   8   7     1356.28     1436.73     33.66 o 
   4   8   7     2136.42     2163.08     90.73 o 
   6   8   7       17.35       12.96      6.48 o 
   8   8   7     1188.46     1092.07     36.92 o 
  10   8   7       52.76       45.10      5.72 o 
  12   8   7      235.08      237.41      8.33 o 
 -13   9   7      166.03      179.31     12.96 o 
 -11   9   7      109.87      127.64      8.25 o 
  -9   9   7     1475.15     1312.18     31.37 o 
  -7   9   7       94.03      100.45      6.53 o 
  -5   9   7       20.67       14.87      3.37 o 
  -3   9   7      126.54       90.91      5.29 o 
  -1   9   7      182.28      179.37      8.21 o 
   1   9   7     5234.23     5149.43     87.00 o 
   3   9   7       51.52       50.89      5.24 o 
   5   9   7      202.86      180.02     14.60 o 
   7   9   7      311.84      312.59     16.65 o 
   9   9   7        0.47        7.91      7.48 o 
  11   9   7        2.09        4.80      2.83 o 
 -12  10   7       16.02       24.17      3.74 o 
 -10  10   7        2.88        1.85      5.53 o 
  -8  10   7      434.99      387.25     12.39 o 
  -6  10   7      283.76      249.58      9.05 o 
  -4  10   7      240.93      262.23      9.05 o 
  -2  10   7     6348.78     6422.31    102.61 o 
   0  10   7     1335.08     1443.45     26.10 o 
   2  10   7        4.98        5.18      3.43 o 
   4  10   7       67.06       51.42      5.77 o 
   6  10   7      608.26      564.90     19.47 o 
   8  10   7     2085.98     2098.54     42.74 o 
  10  10   7      121.54      112.50      7.27 o 
 -11  11   7      186.12      159.66      7.84 o 
  -9  11   7       45.83       26.36      5.30 o 
  -7  11   7       92.23       86.72      6.71 o 
  -5  11   7       74.53       81.41      5.96 o 
  -3  11   7     1747.51     1798.30     28.33 o 
  -1  11   7     4342.16     4677.02     68.50 o 
   1  11   7     4320.13     4514.64     66.75 o 
   3  11   7       56.22       57.42      8.11 o 
   5  11   7       12.65       12.30      4.22 o 
   7  11   7     1028.49      950.67     23.63 o 
   9  11   7      828.70      815.20     19.88 o 
 -10  12   7      187.27      186.92      9.17 o 
  -8  12   7        0.31        4.59      2.76 o 
  -6  12   7      371.54      339.67     11.30 o 
  -4  12   7      687.22      659.81     19.51 o 
  -2  12   7     2897.46     3034.14     61.74 o 
   0  12   7       76.79       90.30      7.44 o 
   2  12   7      146.81      138.40      8.83 o 
   4  12   7     1009.20     1078.51     32.82 o 
   6  12   7       32.16       24.67      5.81 o 
   8  12   7      344.68      338.52     11.45 o 
  10  12   7       53.31       56.17      8.64 o 
  -9  13   7      202.84      153.38     12.96 o 
  -7  13   7        9.07       23.67      5.40 o 
  -5  13   7      537.45      538.03     16.12 o 
  -3  13   7      514.60      579.27     18.26 o 
  -1  13   7       55.40       63.37      6.58 o 
   1  13   7       53.34       65.91      6.99 o 
   3  13   7      544.66      556.89     17.01 o 
   5  13   7      923.85      855.70     21.52 o 
   7  13   7       28.08       32.35      4.05 o 
  -6  14   7      330.85      284.87      9.82 o 
  -4  14   7      246.86      233.28      9.82 o 
  -2  14   7       38.70       32.31      4.99 o 
   0  14   7       68.45       63.93     10.90 o 
   2  14   7       24.72       28.72      4.45 o 
   4  14   7      278.38      239.76      9.50 o 
   6  14   7       67.58       54.75      3.95 o 
  -5  15   7       49.32       28.08      6.48 o 
  -3  15   7       30.66       34.46      4.45 o 
  -1  15   7       59.42       65.20      5.72 o 
   1  15   7      975.57      906.34     21.13 o 
   3  15   7        6.40        5.25      3.14 o 
   5  15   7     1818.67     1689.36     56.17 o 
 -14   0   8      372.12      353.46     17.28 o 
 -12   0   8      455.49      452.29     14.86 o 
 -10   0   8      557.90      577.10     18.71 o 
  -8   0   8      101.16      124.29      6.46 o 
  -6   0   8     4820.75     5211.04     91.06 o 
  -4   0   8     1920.59     1922.68     66.97 o 
  -2   0   8     1866.51     1924.84     64.81 o 
   0   0   8      442.96      354.29     17.28 o 
   2   0   8    15530.74    15822.13    464.47 o 
   4   0   8        5.74       15.12      6.48 o 
   6   0   8     4154.88     3971.43     70.90 o 
   8   0   8      115.04      128.18      9.09 o 
  10   0   8     7250.44     7746.56    290.56 o 
  12   0   8      198.75      198.89     19.44 o 
  14   0   8     2018.71     2181.30     48.81 o 
 -15   1   8        0.03        2.16      4.58 o 
 -13   1   8        0.06        4.63      2.45 o 
 -11   1   8     1109.23     1145.45     17.48 o 
  -9   1   8      185.18      195.73      6.15 o 
  -7   1   8       11.45       23.26      2.41 o 
  -5   1   8     3444.18     3612.96     72.03 o 
  -3   1   8      190.70      168.53      9.17 o 
  -1   1   8      227.45      226.17      9.72 o 
   1   1   8        0.28        0.00      2.16 o 
   3   1   8     7099.55     7054.33    151.23 o 
   5   1   8     1060.16     1146.06     22.36 o 
   7   1   8      198.88      199.10      8.48 o 
   9   1   8     9187.56     9215.42    215.46 o 
  11   1   8      141.57      153.84      8.05 o 
  13   1   8      126.63      134.14     10.23 o 
 -14   2   8      328.51      333.31     12.01 o 
 -12   2   8     1815.38     1809.79     24.37 o 
 -10   2   8        8.65        5.97      2.69 o 
  -8   2   8        2.27        2.78      1.91 o 
  -6   2   8     8343.90     8823.21    104.37 o 
  -4   2   8     1501.17     1702.37     42.77 o 
  -2   2   8       40.12       39.15      5.40 o 
   0   2   8        0.11        0.00      2.16 o 
   2   2   8     1411.03     1440.93     49.69 o 
   4   2   8      146.34      156.41      8.25 o 
   6   2   8       39.93       23.25      3.03 o 
   8   2   8      325.02      350.00      9.34 o 
  10   2   8      678.30      715.63     19.96 o 
  12   2   8       61.18       56.08      5.92 o 
  14   2   8       16.11       19.34      4.05 o 
 -13   3   8     2507.88     2469.35     33.21 o 
 -11   3   8     4388.61     4562.27     63.35 o 
  -9   3   8      422.83      464.37     10.61 o 
  -7   3   8      555.12      577.70     10.31 o 
  -5   3   8      190.27      207.04     10.08 o 
  -3   3   8      188.83      168.50     12.96 o 
  -1   3   8      585.01      547.99     22.68 o 
   1   3   8      858.55     1062.87     45.37 o 
   3   3   8       65.14      131.78     12.96 o 
   5   3   8      333.69      324.08      9.96 o 
   7   3   8      785.41      793.33     18.75 o 
   9   3   8     1305.79     1354.52     29.93 o 
  11   3   8       37.45       35.94      4.32 o 
  13   3   8      178.19      182.30      7.80 o 
 -14   4   8       15.27       19.44      6.48 o 
 -12   4   8     1075.43     1108.16     18.50 o 
 -10   4   8      101.36      103.36      5.96 o 
  -8   4   8      110.49      106.60      5.75 o 
  -6   4   8       39.59       25.15      3.11 o 
  -4   4   8       24.02       25.35      4.05 o 
  -2   4   8       37.95       28.98      7.56 o 
   0   4   8      741.29      775.55     36.73 o 
   4   4   8       39.40       31.17      4.05 o 
   6   4   8     2261.38     2367.44     35.41 o 
   8   4   8     1741.04     1891.15     50.11 o 
  10   4   8       10.19        5.47      3.43 o 
  12   4   8        2.52        1.30      2.54 o 
 -13   5   8        0.18        1.30      4.32 o 
 -11   5   8      338.99      322.49     13.72 o 
  -9   5   8      130.39      106.89      6.71 o 
  -7   5   8       24.74       30.83      3.37 o 
  -5   5   8      159.28      187.74      5.54 o 
  -3   5   8       55.53       72.78      4.45 o 
  -1   5   8      524.84      545.42     17.97 o 
   1   5   8       83.66       73.45     12.96 o 
   3   5   8      210.43      187.95     15.12 o 
   5   5   8      522.32      472.05     24.18 o 
   7   5   8      832.35      796.69     18.03 o 
   9   5   8      349.01      358.98     11.30 o 
  11   5   8       15.07       15.99      3.43 o 
  13   5   8       41.01       27.05      4.58 o 
 -14   6   8        1.69        8.64      4.32 o 
 -12   6   8       10.27        6.48      2.83 o 
 -10   6   8        2.60       -2.16      2.83 o 
  -8   6   8      175.35      214.28     12.47 o 
  -6   6   8      162.16      154.81      7.46 o 
  -4   6   8     1185.28     1193.09     19.69 o 
  -2   6   8      157.99      227.94      6.52 o 
   0   6   8      456.28      506.97     12.55 o 
   2   6   8       52.03       58.33      7.19 o 
   4   6   8      887.41      854.04     21.00 o 
   6   6   8      232.14      194.90     10.07 o 
   8   6   8     1729.21     1731.09     30.74 o 
  10   6   8      291.24      266.43      9.41 o 
  12   6   8     1074.91      990.70     26.70 o 
 -13   7   8       11.58        4.32      4.32 o 
 -11   7   8      712.15      741.96     24.01 o 
  -9   7   8      133.00      152.21      8.54 o 
  -7   7   8       11.38        5.23      3.03 o 
  -5   7   8       49.71       61.22      6.41 o 
  -3   7   8       19.70       30.43      3.89 o 
  -1   7   8     3732.78     3508.42     46.10 o 
   1   7   8      154.36      131.58      7.17 o 
   3   7   8      246.06      328.14     14.72 o 
   5   7   8      555.38      605.92     21.80 o 
   7   7   8      175.49      150.64     11.38 o 
   9   7   8       27.96       20.52      4.45 o 
  11   7   8      306.67      298.58     10.76 o 
 -12   8   8       67.67       79.51      6.75 o 
 -10   8   8      251.20      256.29      9.41 o 
  -8   8   8     1143.39     1016.08     21.56 o 
  -6   8   8      253.94      250.08      8.63 o 
  -4   8   8     1068.04     1168.31     18.76 o 
  -2   8   8      471.25      396.60      9.57 o 
   0   8   8     2078.64     2086.83     30.11 o 
   2   8   8     1405.89     1341.80     41.30 o 
   4   8   8      501.26      475.58     24.84 o 
   6   8   8      371.60      314.32     16.35 o 
   8   8   8      595.77      605.14     20.58 o 
  10   8   8       22.07       16.50      4.26 o 
  12   8   8      811.24      799.32     34.57 o 
 -11   9   8       64.33       63.98      6.75 o 
  -9   9   8       14.32       10.34      4.05 o 
  -7   9   8      434.25      405.18     10.98 o 
  -5   9   8      786.85      783.67     16.26 o 
  -3   9   8     3400.00     3380.94     56.99 o 
  -1   9   8      239.90      254.52      7.88 o 
   1   9   8      409.11      387.16     15.29 o 
   3   9   8      472.33      441.57     15.28 o 
   5   9   8     1510.91     1696.93     39.39 o 
   7   9   8       69.61       60.83      5.94 o 
   9   9   8        1.51        5.86      3.14 o 
  11   9   8      195.54      197.67     10.69 o 
 -12  10   8        0.00        8.64      4.32 o 
 -10  10   8      112.93       71.35      6.60 o 
  -8  10   8      993.33      909.16     16.25 o 
  -6  10   8        6.23        4.49      2.48 o 
  -4  10   8        1.83        2.59      2.90 o 
  -2  10   8     2939.66     2905.35     40.95 o 
   0  10   8     3313.75     3254.60     44.76 o 
   2  10   8     2006.83     1979.30     42.17 o 
   4  10   8     1001.24      914.31     21.31 o 
   6  10   8       40.23       30.99      4.66 o 
   8  10   8      138.60      128.61      7.60 o 
  10  10   8       21.48       23.76      4.58 o 
 -11  11   8      249.05      254.92     15.12 o 
  -9  11   8      613.50      511.16     14.42 o 
  -7  11   8       51.78       35.70      4.01 o 
  -5  11   8      599.37      494.73     12.51 o 
  -3  11   8      573.70      598.11     15.74 o 
  -1  11   8     3490.29     3495.49     53.05 o 
   1  11   8     1057.49     1066.66     20.97 o 
   3  11   8      961.55      915.31     29.96 o 
   5  11   8      420.11      356.91     23.53 o 
   7  11   8       95.02       73.52      8.16 o 
   9  11   8      182.92      195.51     10.69 o 
  -8  12   8      202.38      181.88      9.84 o 
  -6  12   8      324.43      352.19     10.72 o 
  -4  12   8       46.16       72.83      5.35 o 
  -2  12   8     1473.54     1358.03     24.90 o 
   0  12   8       46.49       46.06      4.71 o 
   2  12   8      111.37      108.63      7.96 o 
   4  12   8       36.38       36.71      4.49 o 
   6  12   8       25.50       25.19      4.45 o 
   8  12   8      405.98      348.10     11.09 o 
  -7  13   8       59.82       71.29      8.64 o 
  -5  13   8      537.01      514.74     19.05 o 
  -3  13   8      607.35      559.93     16.12 o 
  -1  13   8      131.99      120.60      9.25 o 
   1  13   8      149.25      138.53      8.55 o 
   3  13   8       51.68       55.44      5.32 o 
   5  13   8       46.02       30.86      4.99 o 
   7  13   8      302.75      279.16      9.50 o 
  -6  14   8      102.75      136.10     12.96 o 
  -4  14   8       43.84       58.91      6.75 o 
  -2  14   8       19.61       10.80      4.58 o 
   0  14   8       57.43       48.09      6.75 o 
   2  14   8      243.76      207.39     11.38 o 
   4  14   8      107.96       89.67      7.64 o 
   6  14   8        0.24        2.16      4.32 o 
  -3  15   8        0.08        2.16      6.48 o 
  -1  15   8      107.10       95.05     12.96 o 
   1  15   8      331.80      301.44     11.94 o 
 -13   1   9     2129.61     2033.97     39.91 o 
 -11   1   9       25.30       19.28      3.79 o 
  -9   1   9     1061.46     1063.35     25.54 o 
  -7   1   9       36.60       53.70      6.60 o 
  -5   1   9     3149.01     3359.01     36.15 o 
  -3   1   9      730.48      754.08     14.93 o 
  -1   1   9     1907.28     1816.57     43.52 o 
   1   1   9     1726.05     1676.40     58.33 o 
   3   1   9      980.48      997.16     15.67 o 
   5   1   9        1.99        7.66      2.83 o 
   7   1   9     5924.04     5801.39    102.63 o 
   9   1   9     5576.80     6083.27    102.98 o 
  11   1   9        2.04       -1.08      4.58 o 
  13   1   9        0.01        1.62      2.76 o 
 -14   2   9      122.24      128.37     10.80 o 
 -12   2   9      932.04      921.02     19.70 o 
 -10   2   9     1478.32     1443.93     24.13 o 
  -8   2   9       88.99       93.95      5.33 o 
  -6   2   9       13.24        5.95      2.62 o 
  -4   2   9      490.23      475.09      7.02 o 
  -2   2   9     2595.05     2537.32     59.58 o 
   2   2   9     6019.00     6258.34     89.20 o 
   4   2   9        5.92        7.07      2.59 o 
   6   2   9      456.38      459.47     12.89 o 
   8   2   9     1122.31     1059.59     24.51 o 
  10   2   9     1331.51     1437.59     30.75 o 
  12   2   9       50.54       49.74      5.72 o 
 -13   3   9     1647.20     1627.06     33.24 o 
 -11   3   9     1459.06     1581.38     31.81 o 
  -9   3   9        4.23       -0.18      2.37 o 
  -7   3   9      154.39      186.60     10.47 o 
  -5   3   9       80.24       79.47      3.86 o 
  -3   3   9     1740.62     1722.33     19.50 o 
  -1   3   9        5.57      112.34     12.96 o 
   1   3   9      114.38      125.30     12.96 o 
   3   3   9       12.37       16.42      2.90 o 
   5   3   9      312.66      312.88     10.22 o 
   7   3   9      468.35      482.59     15.68 o 
   9   3   9     1020.78     1054.67     26.38 o 
  11   3   9       24.86       32.44      6.61 o 
  13   3   9      558.36      609.22     15.35 o 
 -14   4   9       44.48       38.89      6.48 o 
 -12   4   9      924.93      957.33     44.74 o 
 -10   4   9       14.43       17.62      3.64 o 
  -8   4   9      372.79      355.76     12.35 o 
  -6   4   9     1207.52     1194.43     22.36 o 
  -4   4   9       34.84       38.70      3.22 o 
  -2   4   9       47.22       72.91      4.92 o 
   0   4   9       47.07       39.69      4.32 o 
   2   4   9     1260.70     1279.03     27.86 o 
   4   4   9      203.32      243.39     13.41 o 
   6   4   9      168.88      159.42     12.78 o 
   8   4   9     2756.65     2961.36     54.04 o 
  10   4   9       67.13       66.51      6.41 o 
  12   4   9      297.60      311.81     11.60 o 
 -13   5   9        8.86       12.24      3.74 o 
 -11   5   9      315.67      304.63     13.74 o 
  -9   5   9      466.18      421.30     11.81 o 
  -7   5   9      699.51      704.15     16.15 o 
  -5   5   9       20.60       25.82      3.43 o 
  -3   5   9        2.76        0.66      1.29 o 
  -1   5   9       20.90       47.38      9.49 o 
   1   5   9       61.80       46.66      4.77 o 
   3   5   9      123.02      134.42      9.09 o 
   5   5   9      453.16      437.24     18.14 o 
   7   5   9     1107.84     1078.00     43.21 o 
   9   5   9        0.02        5.28      2.83 o 
  11   5   9      754.74      721.90     18.26 o 
 -12   6   9       63.19       55.77      6.75 o 
 -10   6   9      440.92      387.76     13.26 o 
  -8   6   9       52.89       38.04      5.30 o 
  -6   6   9      182.18      205.99      8.24 o 
  -4   6   9       85.49      102.35      7.17 o 
  -2   6   9      843.33      780.38     11.65 o 
   0   6   9      719.19      664.59     12.49 o 
   2   6   9     1990.67     1921.57     48.70 o 
   4   6   9      764.74      734.98     21.42 o 
   6   6   9      776.64      745.31     32.40 o 
   8   6   9      356.82      369.53     13.78 o 
  10   6   9       39.10       49.78      7.64 o 
  12   6   9      129.57      127.46     12.96 o 
 -13   7   9        2.50       -1.08      3.24 o 
 -11   7   9       23.94       21.03      8.64 o 
  -9   7   9     1608.38     1558.60     33.24 o 
  -7   7   9       76.85       80.94      5.87 o 
  -5   7   9     3140.96     3070.96     44.57 o 
  -3   7   9     1033.56     1117.55     21.45 o 
  -1   7   9     2619.66     2501.23     37.97 o 
   1   7   9      519.05      479.45     12.89 o 
   3   7   9      173.60      200.91     25.92 o 
   5   7   9      887.04      874.93     49.69 o 
   7   7   9      358.36      324.05     21.60 o 
   9   7   9      251.04      263.56     21.60 o 
  11   7   9        1.71        4.32      6.48 o 
 -12   8   9       93.40       97.21      8.30 o 
 -10   8   9      234.15      229.34     12.92 o 
  -8   8   9      361.33      294.81     13.10 o 
  -6   8   9        4.60        3.14      2.59 o 
  -4   8   9     1565.46     1571.00     28.35 o 
  -2   8   9     4845.61     4613.36     59.31 o 
   0   8   9        2.51        6.65      2.74 o 
   2   8   9      129.17      152.32      8.05 o 
   4   8   9      198.46      241.73     16.35 o 
   6   8   9        2.30       -3.60      3.86 o 
   8   8   9       46.38       23.76      8.64 o 
  10   8   9        0.65        0.00      4.32 o 
 -11   9   9      489.89      436.79     13.84 o 
  -9   9   9     1061.75      927.49     22.84 o 
  -7   9   9       47.40       64.95      5.35 o 
  -5   9   9        1.27        0.18      2.37 o 
  -3   9   9    12719.22    12325.60    165.47 o 
  -1   9   9        1.02        0.72      2.74 o 
   1   9   9     1888.55     1825.49     34.79 o 
   3   9   9      124.17      111.96      7.27 o 
   5   9   9     5574.20     4904.25    120.57 o 
   7   9   9       11.72        2.16      4.58 o 
   9   9   9      421.16      378.49     27.00 o 
 -10  10   9      139.66       96.25      8.88 o 
  -8  10   9       41.31       24.79      4.99 o 
  -6  10   9      172.12      129.78      6.68 o 
  -4  10   9      204.56      210.39      8.77 o 
  -2  10   9    13513.01    13176.10    176.95 o 
   0  10   9      217.22      237.63      9.79 o 
   2  10   9      384.69      363.22     12.16 o 
   4  10   9     1052.12      888.59     20.68 o 
   6  10   9       75.15       75.32      6.99 o 
   8  10   9       63.13       54.00      7.64 o 
  10  10   9        0.12        1.73      3.59 o 
  -9  11   9      349.09      341.70     27.00 o 
  -7  11   9        9.94       13.18      4.45 o 
  -5  11   9      448.85      438.48     12.66 o 
  -3  11   9        4.57        9.36      3.43 o 
  -1  11   9     2696.59     2597.50     46.15 o 
   1  11   9       10.31        8.76      3.54 o 
   3  11   9      166.00      164.36     12.16 o 
   5  11   9       76.26       98.93      7.27 o 
   7  11   9       23.97       23.88      4.99 o 
   9  11   9       15.57       17.28      4.58 o 
  -8  12   9      387.78      334.85     19.44 o 
  -6  12   9        6.70        5.76      3.74 o 
  -4  12   9      110.60       98.92      6.15 o 
  -2  12   9      159.09      173.45      9.50 o 
   0  12   9       59.00       59.87      5.72 o 
   2  12   9      269.59      234.04     10.35 o 
   4  12   9       20.35       18.57      5.30 o 
   6  12   9       38.20       45.13      5.32 o 
   8  12   9      391.69      375.89     19.44 o 
  -5  13   9      106.57      101.72     18.36 o 
  -3  13   9      157.74      155.66     12.22 o 
  -1  13   9      470.63      440.76     20.86 o 
   1  13   9        0.02        0.72      3.74 o 
   3  13   9      174.69      158.22     29.16 o 
   5  13   9      102.50       74.55      7.64 o 
   7  13   9       49.69       47.53      8.64 o 
  -4  14   9      100.26      112.34     12.96 o 
  -2  14   9      409.85      358.61     21.60 o 
   0  14   9      209.84      183.63     15.12 o 
   2  14   9       28.81       36.73      8.64 o 
   4  14   9        1.89        0.86      6.48 o 
 -14   0  10       42.32       23.76      6.48 o 
 -12   0  10       10.02        6.48      6.48 o 
 -10   0  10       87.34      100.27     14.04 o 
  -8   0  10      322.25      318.38     14.45 o 
  -6   0  10    17751.68    18849.95    303.00 o 
  -4   0  10     1212.28     1300.71     17.78 o 
  -2   0  10      606.68      564.55     12.05 o 
   0   0  10     1439.44     1610.15     31.95 o 
   2   0  10     2292.73     2401.21     44.80 o 
   4   0  10       43.75       64.91     19.44 o 
   6   0  10        0.37       -0.43      3.59 o 
   8   0  10    38570.55    40771.59   1054.23 o 
  10   0  10      590.94      680.50     32.40 o 
  12   0  10       10.61       12.96      6.48 o 
 -13   1  10     7154.62     6914.71    140.54 o 
 -11   1  10     3317.90     3266.06     59.03 o 
  -9   1  10      197.94      191.76     10.12 o 
  -7   1  10      858.49      970.40     15.35 o 
  -5   1  10       10.26        8.27      1.53 o 
  -3   1  10      413.95      416.16      7.56 o 
  -1   1  10        5.25        2.52      1.53 o 
   1   1  10    12024.02    12642.01    154.10 o 
   3   1  10     1630.03     1766.51     24.92 o 
   5   1  10        1.23        8.10      3.24 o 
   7   1  10     8281.50     9049.64    175.67 o 
   9   1  10      899.13      943.63     29.02 o 
  11   1  10      551.17      593.41     20.58 o 
  13   1  10        1.13       -2.16      2.16 o 
 -12   2  10     2376.00     2365.84     44.47 o 
 -10   2  10       61.29       71.06      5.35 o 
  -8   2  10      768.69      799.60     24.51 o 
  -6   2  10      137.04      194.35      5.41 o 
  -4   2  10     1048.78     1069.86     11.58 o 
  -2   2  10       44.56       53.33      1.85 o 
   0   2  10       93.83      125.77      9.24 o 
   2   2  10      807.69      797.91     15.85 o 
   4   2  10      462.29      507.64     11.95 o 
   6   2  10      298.40      274.21     10.42 o 
   8   2  10      362.44      373.18     16.80 o 
  10   2  10     1122.60     1168.75     33.61 o 
  12   2  10      116.97      110.43      7.48 o 
 -13   3  10        4.64       10.80      3.74 o 
 -11   3  10        4.31       -0.72      2.83 o 
  -9   3  10      176.28      176.73      9.37 o 
  -7   3  10       68.67       61.55      4.29 o 
  -5   3  10       75.52       80.86      3.71 o 
  -3   3  10     2414.15     2577.06     25.02 o 
  -1   3  10      395.52      418.27      6.70 o 
   1   3  10      467.35      513.23      8.76 o 
   3   3  10      803.66      795.09     17.14 o 
   5   3  10       58.24       66.73      6.24 o 
   7   3  10       95.72      146.78     24.84 o 
   9   3  10      404.37      453.95     24.84 o 
  11   3  10        0.44        2.78      3.14 o 
  13   3  10       30.77       21.60      6.48 o 
 -12   4  10      307.61      279.56      9.41 o 
 -10   4  10      668.58      655.42     17.85 o 
  -8   4  10      857.10      827.39     20.69 o 
  -6   4  10      187.48      215.24      7.23 o 
  -4   4  10       41.89       39.40      2.86 o 
  -2   4  10       10.28       21.51      4.05 o 
   0   4  10      108.00      118.44      6.71 o 
   2   4  10     1337.18     1446.19     35.87 o 
   4   4  10      254.20      268.47     15.90 o 
   6   4  10      325.07      323.78     16.20 o 
   8   4  10        2.52        3.24      4.58 o 
  10   4  10      643.23      653.16     17.85 o 
  12   4  10       42.15       58.80      5.32 o 
 -13   5  10      931.95      927.62     20.76 o 
 -11   5  10       78.34       76.67      5.87 o 
  -9   5  10      597.50      515.65     22.25 o 
  -7   5  10       42.91       47.04      4.28 o 
  -5   5  10       10.29       11.57      2.08 o 
  -3   5  10      105.79      123.79      5.68 o 
  -1   5  10      131.34      105.52      5.92 o 
   1   5  10     1888.79     1921.60     44.30 o 
   3   5  10      702.61      696.26     16.85 o 
   5   5  10      203.92      179.31     17.28 o 
   7   5  10      308.41      272.20     19.44 o 
   9   5  10        4.93        4.32      3.74 o 
  11   5  10      465.53      467.30     17.52 o 
 -12   6  10     1053.86     1042.71     24.09 o 
 -10   6  10      499.53      440.06     14.51 o 
  -8   6  10       73.28       61.34      6.99 o 
  -6   6  10       31.09       53.89      5.24 o 
  -4   6  10       32.80       37.86      3.55 o 
  -2   6  10     1496.26     1445.97     23.26 o 
   0   6  10     1900.71     1858.02     29.27 o 
   2   6  10      274.89      284.14     31.33 o 
   4   6  10      371.56      404.86     19.16 o 
   6   6  10       27.10       33.80      7.50 o 
   8   6  10      476.36      516.31     25.92 o 
  10   6  10      522.48      538.97     23.76 o 
 -11   7  10       14.48       16.56      3.74 o 
  -9   7  10     1517.38     1395.36     42.31 o 
  -7   7  10        4.38       -0.48      2.83 o 
  -5   7  10      960.63      994.49     43.03 o 
  -3   7  10     2885.33     2880.58     50.51 o 
  -1   7  10      132.84      121.95      4.45 o 
   1   7  10       31.75       26.53      4.11 o 
   3   7  10      191.02      162.02     10.69 o 
   5   7  10     2174.59     1915.96     50.72 o 
   7   7  10     1318.76     1094.31     43.21 o 
 -12   8  10       93.10       66.17      8.64 o 
 -10   8  10      258.51      299.08     12.01 o 
  -8   8  10       41.15       26.15      4.99 o 
  -6   8  10      182.72      174.91     14.34 o 
  -4   8  10     1577.54     1622.28     30.10 o 
  -2   8  10    25602.74    25377.13    325.41 o 
   0   8  10     3330.71     3300.68     55.79 o 
   2   8  10      266.47      244.63     14.65 o 
   4   8  10      966.65     1023.93     35.29 o 
   6   8  10       78.13       66.74      8.10 o 
   8   8  10      154.76      103.70     15.12 o 
  10   8  10        0.40        4.32      4.32 o 
 -11   9  10        6.38        4.32      4.32 o 
  -9   9  10       89.90       66.32      8.81 o 
  -7   9  10      611.62      572.54     15.31 o 
  -5   9  10     2930.27     2874.29     47.91 o 
  -3   9  10      895.78      778.94     21.13 o 
  -1   9  10      803.65      798.93     19.31 o 
   1   9  10      746.62      734.98     31.17 o 
   3   9  10     1809.57     1783.03     39.96 o 
   5   9  10      536.81      400.48     14.96 o 
   7   9  10      434.32      438.08     17.52 o 
   9   9  10        0.03        4.32      6.48 o 
 -10  10  10      326.67      308.30     12.92 o 
  -8  10  10      758.71      783.42     21.57 o 
  -6  10  10       61.56       59.96      6.71 o 
  -4  10  10       13.73       12.21      7.97 o 
  -2  10  10     3114.61     2934.12     51.31 o 
   0  10  10     1136.93     1200.27     29.54 o 
   2  10  10     1426.93     1421.53     48.89 o 
   4  10  10      274.14      228.99     12.92 o 
   6  10  10       52.81       48.57      5.72 o 
   8  10  10      218.21      225.25     11.07 o 
  -9  11  10     1069.67     1015.35     38.89 o 
  -7  11  10      191.09      180.19     10.35 o 
  -5  11  10      240.38      217.32     15.99 o 
  -3  11  10      479.16      458.86     15.35 o 
  -1  11  10      319.87      265.17     13.75 o 
   1  11  10      141.28      124.30     10.69 o 
   3  11  10      125.44      117.58      9.84 o 
   5  11  10      520.48      427.54     20.93 o 
   7  11  10      123.93      131.07      7.48 o 
  -8  12  10      454.15      375.89     19.44 o 
  -6  12  10       41.55       33.30      4.45 o 
  -4  12  10      215.49      230.52      9.98 o 
  -2  12  10       71.29       64.19      7.64 o 
   0  12  10      197.51      210.64     12.22 o 
   2  12  10       33.42       22.18      7.56 o 
   4  12  10      353.93      284.12     13.75 o 
   6  12  10       26.14       14.40      3.74 o 
  -5  13  10       99.40      136.10      9.17 o 
  -3  13  10       47.32       40.81      8.64 o 
  -1  13  10       35.32       28.25      6.11 o 
   1  13  10        1.03        2.16      4.58 o 
   3  13  10        6.62        6.48      6.48 o 
   5  13  10        2.07       -1.08      3.06 o 
  -2  14  10       61.47       71.29     10.80 o 
   0  14  10      298.61      250.60     17.28 o 
   2  14  10       32.71       34.57      6.48 o 
 -13   1  11      526.04      525.39     16.80 o 
 -11   1  11        2.86        2.97      2.76 o 
  -9   1  11      203.78      222.91      8.24 o 
  -7   1  11     1124.24     1076.76     33.36 o 
  -5   1  11       59.91       58.23      2.65 o 
  -3   1  11       30.27       28.22      2.19 o 
  -1   1  11        0.78        2.88      1.53 o 
   1   1  11     4507.64     4852.43     63.58 o 
   3   1  11        6.02        6.12      2.37 o 
   5   1  11       90.60      105.12      8.10 o 
   7   1  11     1120.09     1261.42     49.69 o 
   9   1  11       62.57       61.06      8.30 o 
  11   1  11        1.10        3.02      3.59 o 
 -12   2  11       45.87       46.26      4.99 o 
 -10   2  11      682.30      674.34     24.01 o 
  -8   2  11       13.43       18.02      3.79 o 
  -6   2  11      435.01      474.59      8.14 o 
  -4   2  11      291.89      300.42      6.04 o 
  -2   2  11      537.90      514.41      7.88 o 
   0   2  11        0.03       -2.16      2.16 o 
   2   2  11      396.27      399.17      9.59 o 
   4   2  11      405.19      439.70     12.33 o 
   6   2  11        5.96        0.00      4.58 o 
   8   2  11      220.51      261.90     14.45 o 
  10   2  11      198.77      226.64     16.20 o 
  12   2  11      506.97      559.30     14.97 o 
 -13   3  11        8.59       17.28      3.74 o 
 -11   3  11       10.83       15.12      3.24 o 
  -9   3  11      283.10      293.89     14.34 o 
  -7   3  11       66.50       69.54      5.43 o 
  -5   3  11       86.28       84.55      3.91 o 
  -3   3  11      198.62      178.59      5.00 o 
  -1   3  11      167.18      171.08      4.19 o 
   1   3  11      412.89      426.83      7.90 o 
   3   3  11        2.76        5.94      3.24 o 
   5   3  11        0.46       -0.86      4.32 o 
   7   3  11     1909.46     1954.10     47.35 o 
   9   3  11     3254.18     3333.00     72.55 o 
  11   3  11      243.97      256.85      9.98 o 
 -12   4  11      424.50      451.19     13.67 o 
 -10   4  11       68.61       72.80      5.87 o 
  -8   4  11      157.54      143.39      8.03 o 
  -6   4  11     2286.94     2402.37     32.05 o 
  -4   4  11      504.21      495.52     11.30 o 
  -2   4  11     2944.31     2911.05     40.29 o 
   0   4  11       19.50       16.46      4.99 o 
   2   4  11     3045.47     2926.83     46.45 o 
   4   4  11        4.07       -0.54      3.18 o 
   6   4  11        7.15        4.32      4.58 o 
   8   4  11     1539.17     1655.35     66.97 o 
  10   4  11      327.32      337.43     12.01 o 
  12   4  11        1.25        4.32      4.32 o 
 -11   5  11       34.41       33.25      4.99 o 
  -9   5  11      854.12      872.22     19.02 o 
  -7   5  11       82.35       98.06      6.56 o 
  -5   5  11      249.45      264.82      7.51 o 
  -3   5  11      745.18      722.20     12.46 o 
  -1   5  11     1323.33     1351.14     24.42 o 
   1   5  11      480.57      452.01     16.80 o 
   3   5  11     1008.57      952.95     35.65 o 
   5   5  11        7.27       -4.32      4.32 o 
   7   5  11       11.06        2.16      6.48 o 
   9   5  11       82.22       88.57     12.96 o 
  11   5  11       59.52       56.25      6.11 o 
 -12   6  11      770.88      773.18     27.96 o 
 -10   6  11      230.28      176.60      9.50 o 
  -8   6  11       76.56       73.84      6.99 o 
  -6   6  11      526.76      587.25     15.31 o 
  -4   6  11      613.42      658.24     13.24 o 
  -2   6  11        4.81        9.11      1.74 o 
   0   6  11       88.22       98.63      6.58 o 
   2   6  11       77.71       81.53      8.30 o 
   4   6  11      114.24      110.18     12.96 o 
   6   6  11     1124.20     1023.99     41.05 o 
   8   6  11       99.75       92.89     12.96 o 
  10   6  11      191.33      162.02     15.12 o 
 -11   7  11        7.45        5.13      2.76 o 
  -9   7  11      660.17      641.15     25.06 o 
  -7   7  11      189.89      222.85      9.84 o 
  -5   7  11      317.29      337.71     10.96 o 
  -3   7  11      106.28       97.99      7.85 o 
  -1   7  11     4351.76     4340.18     61.82 o 
   1   7  11     2153.78     2127.97     41.05 o 
   3   7  11      670.84      601.18     20.58 o 
   5   7  11      636.86      578.96     28.08 o 
   7   7  11       11.67       19.44      6.48 o 
 -10   8  11      274.11      201.20      9.37 o 
  -8   8  11      185.24      149.45     17.40 o 
  -6   8  11      586.47      549.93     14.55 o 
  -4   8  11       87.53      102.99      6.71 o 
  -2   8  11      105.90      121.22      7.17 o 
   0   8  11       10.15       11.42      5.18 o 
   2   8  11      409.34      416.50     21.28 o 
   4   8  11      997.85      881.91     31.96 o 
   6   8  11      832.33      712.90     34.57 o 
   8   8  11       10.38        6.48      6.48 o 
  -9   9  11      177.05      148.03     10.45 o 
  -7   9  11       32.30       21.98      3.67 o 
  -5   9  11     1217.39     1241.23     24.77 o 
  -3   9  11     6621.79     6261.74     94.02 o 
  -1   9  11      586.12      533.23     19.05 o 
   1   9  11       42.16       32.83      5.70 o 
   3   9  11      493.87      468.34     17.72 o 
   5   9  11       44.82       44.95      6.11 o 
   7   9  11      130.31      113.37     10.80 o 
   9   9  11       60.14       61.88      6.75 o 
 -10  10  11      103.37       66.97      8.64 o 
  -8  10  11       16.19        3.39      3.14 o 
  -6  10  11        0.03        0.72      2.83 o 
  -4  10  11     2019.73     2034.70     41.90 o 
  -2  10  11        3.77        3.60      3.74 o 
   0  10  11      142.25      155.54     11.38 o 
   2  10  11     1120.54     1115.33     31.97 o 
   4  10  11      959.00      810.81     25.17 o 
   6  10  11       34.93       51.85      6.11 o 
   8  10  11        3.57        8.64      4.58 o 
  -7  11  11       67.56       73.40     12.96 o 
  -5  11  11       87.75       74.14      6.58 o 
  -3  11  11       17.85       13.55      4.95 o 
  -1  11  11      244.05      257.57     15.12 o 
   1  11  11       82.79      116.65      9.84 o 
   3  11  11      167.99      148.05     10.69 o 
   5  11  11      104.19       89.46      6.58 o 
   7  11  11      245.48      254.97     11.88 o 
  -6  12  11       18.72        5.13      2.86 o 
  -4  12  11      261.75      197.10     11.38 o 
  -2  12  11        0.18       -3.59      3.59 o 
   0  12  11       83.29       78.31      7.64 o 
   2  12  11      110.38      118.62     15.12 o 
   4  12  11     1322.03     1204.81     42.41 o 
  -3  13  11      389.31      287.71     12.92 o 
  -1  13  11        3.68        2.16      3.59 o 
   1  13  11      501.46      446.66     15.99 o 
   3  13  11       95.86      109.11      9.17 o 
 -12   0  12        1.82        6.48      4.32 o 
 -10   0  12        1.52        3.46      3.59 o 
  -8   0  12      362.33      408.30     15.99 o 
  -6   0  12      379.00      412.34     15.05 o 
  -4   0  12      150.44      150.53      5.92 o 
  -2   0  12      154.81      155.00     15.12 o 
   0   0  12      329.91      485.62     43.21 o 
   2   0  12      219.50      262.36     12.92 o 
   4   0  12      299.23      317.57     21.60 o 
   6   0  12      182.27      174.99     19.44 o 
   8   0  12     3054.65     3445.70    105.86 o 
  10   0  12      429.63      432.06     23.76 o 
  12   0  12       15.96       25.92      6.48 o 
 -11   1  12      471.29      489.79     14.10 o 
  -9   1  12       29.69       32.15      4.22 o 
  -7   1  12       49.11       49.20      4.77 o 
  -5   1  12       21.80       20.37      2.14 o 
  -3   1  12       92.37      114.26      3.22 o 
  -1   1  12       17.61       18.43      3.43 o 
   1   1  12       62.94       66.12      5.40 o 
   3   1  12       73.64       78.22      6.18 o 
   5   1  12      893.89      952.06     29.02 o 
   7   1  12     1760.32     1907.68     47.35 o 
   9   1  12      183.60      181.88     12.22 o 
  11   1  12       74.35       91.19     11.88 o 
 -12   2  12      124.18      116.68      8.14 o 
 -10   2  12      195.03      191.66      9.09 o 
  -8   2  12        4.63        7.50      2.63 o 
  -6   2  12      119.39      131.02      4.30 o 
  -4   2  12       95.55       88.10      3.08 o 
  -2   2  12     1455.21     1458.03     17.50 o 
   0   2  12       42.64       58.49      4.19 o 
   2   2  12     1055.24     1081.93     16.21 o 
   4   2  12       69.11       47.19      8.64 o 
   6   2  12      104.97      115.59     10.69 o 
   8   2  12      130.65      175.65     16.20 o 
  10   2  12       81.94       76.83      7.64 o 
 -11   3  12        1.37        2.16      2.49 o 
  -9   3  12       52.09       47.81      4.77 o 
  -7   3  12      179.63      187.60     10.50 o 
  -5   3  12       21.78       17.32      1.69 o 
  -3   3  12      872.38      900.61     12.20 o 
  -1   3  12      446.41      467.79      8.02 o 
   1   3  12      238.36      258.01      7.25 o 
   3   3  12      109.72      126.19     12.43 o 
   5   3  12      363.00      375.51     16.80 o 
   7   3  12     5225.22     5645.98    114.57 o 
   9   3  12      435.13      451.17     17.52 o 
  11   3  12      112.59      119.00     10.74 o 
 -12   4  12       86.37       87.51      7.64 o 
 -10   4  12      990.40     1013.56     20.20 o 
  -8   4  12      318.75      331.80     10.42 o 
  -6   4  12     3897.16     4025.60     55.76 o 
  -4   4  12      842.27      969.27     16.47 o 
  -2   4  12     7029.63     7178.81     77.51 o 
   0   4  12        3.63        5.52      2.83 o 
   2   4  12      261.08      273.31     11.23 o 
   4   4  12        0.68        4.32      4.58 o 
   6   4  12     1509.46     1586.30     73.45 o 
   8   4  12     5973.91     6442.12    127.55 o 
  10   4  12        5.14        3.24      3.24 o 
 -11   5  12        2.66        2.70      3.18 o 
  -9   5  12      758.68      690.20     19.01 o 
  -7   5  12        8.96       10.61      4.54 o 
  -5   5  12        0.73        0.72      2.29 o 
  -3   5  12     3859.50     4027.61     49.62 o 
  -1   5  12       46.94       47.33      4.49 o 
   1   5  12     1290.41     1274.99     26.53 o 
   3   5  12      937.51      912.16     27.50 o 
   5   5  12      996.80      792.83     34.57 o 
   7   5  12      118.98       95.05     12.96 o 
   9   5  12       33.87       51.85      8.64 o 
 -10   6  12       14.17       12.24      3.74 o 
  -8   6  12       98.89       89.74      7.60 o 
  -6   6  12       13.44        7.02      3.24 o 
  -4   6  12     1844.00     1882.63     28.88 o 
  -2   6  12     1557.07     1571.33     22.21 o 
   0   6  12     2343.98     2324.36     42.81 o 
   2   6  12      818.06      846.00     20.26 o 
   4   6  12     1119.31      948.38     38.89 o 
   6   6  12      395.13      382.38     21.60 o 
   8   6  12      599.55      522.80     23.76 o 
 -11   7  12        0.04        4.75      3.59 o 
  -9   7  12        4.43        1.54      3.14 o 
  -7   7  12       92.44       71.93      6.99 o 
  -5   7  12       65.92       85.14      6.34 o 
  -3   7  12      158.53      170.61      7.48 o 
  -1   7  12        0.52        0.00      1.70 o 
   1   7  12       44.85       39.79      4.99 o 
   3   7  12       54.59       36.38      4.99 o 
   5   7  12       10.36       11.88      4.58 o 
   7   7  12        4.48        2.59      3.59 o 
   9   7  12        3.39        6.48      6.48 o 
 -10   8  12        3.77       12.24      3.14 o 
  -8   8  12       44.42       52.04      8.10 o 
  -6   8  12        5.66        5.94      3.43 o 
  -4   8  12        3.04        4.10      2.54 o 
  -2   8  12       46.16       50.01      4.77 o 
   0   8  12      321.84      316.30     12.92 o 
   2   8  12        7.71        5.62      3.59 o 
   4   8  12      185.91      153.41     10.69 o 
   6   8  12        9.91        7.35      4.32 o 
   8   8  12       24.63       28.62      5.40 o 
  -9   9  12        9.21       13.23      4.14 o 
  -7   9  12      136.91      118.82      7.84 o 
  -5   9  12        1.16       -2.54      2.54 o 
  -3   9  12       20.85       31.09      4.53 o 
  -1   9  12      162.74      190.81     11.38 o 
   1   9  12        5.43        5.18      3.59 o 
   3   9  12       45.53       55.61     14.04 o 
   5   9  12      335.44      323.64     23.76 o 
   7   9  12      100.94      133.97      9.17 o 
  -8  10  12       24.26       21.29      5.40 o 
  -6  10  12      106.33       86.45      5.40 o 
  -4  10  12      150.77      143.07     11.32 o 
  -2  10  12       25.20       22.22      5.18 o 
   0  10  12        4.03        0.00      3.59 o 
   2  10  12       11.52       17.28      4.58 o 
   4  10  12      204.54      244.12     11.38 o 
   6  10  12       67.34       67.51      6.75 o 
  -7  11  12       29.78       33.21      5.18 o 
  -5  11  12     2722.37     2742.34     51.48 o 
  -3  11  12      182.94      183.31     14.04 o 
  -1  11  12       27.97       25.15      5.18 o 
   1  11  12       44.09       62.99      6.75 o 
   3  11  12      107.44       80.34     14.04 o 
   5  11  12      409.18      396.43     14.45 o 
  -4  12  12      720.66      641.59     19.44 o 
  -2  12  12      630.65      563.59     19.05 o 
   0  12  12       58.54       93.70      8.64 o 
   2  12  12      125.74      122.87     15.12 o 
   4  12  12      503.82      386.70     21.60 o 
 -11   1  13        1.03       -2.16      2.49 o 
  -9   1  13     2174.40     2189.02     40.69 o 
  -7   1  13       80.23       84.91      6.74 o 
  -5   1  13      351.97      402.64      9.35 o 
  -3   1  13        3.92        7.27      3.32 o 
  -1   1  13      184.80      198.56     13.15 o 
   1   1  13       16.57       14.67      2.11 o 
   3   1  13      173.09      170.87      8.67 o 
   5   1  13       74.25       80.87      9.17 o 
   7   1  13      483.13      545.99     30.24 o 
   9   1  13       20.84       27.51      5.18 o 
  11   1  13      452.43      481.79     15.28 o 
 -12   2  13      530.52      570.32     23.76 o 
 -10   2  13      219.83      215.78      8.10 o 
  -8   2  13        0.35        2.97      2.76 o 
  -6   2  13      387.21      385.26      9.72 o 
  -4   2  13        8.15       13.06      1.74 o 
  -2   2  13       86.17       92.01      3.28 o 
   0   2  13     2089.14     2185.53     32.83 o 
   2   2  13      509.49      564.34     11.18 o 
   4   2  13       37.75       49.10      8.64 o 
   6   2  13     3764.12     4093.02     87.07 o 
   8   2  13      884.17      983.46     28.23 o 
  10   2  13       70.63       70.10      5.32 o 
 -11   3  13      413.39      375.22     12.92 o 
  -9   3  13       74.49       72.95      4.77 o 
  -7   3  13     1990.18     2023.33     33.81 o 
  -5   3  13      132.08      148.34      5.06 o 
  -3   3  13      564.75      590.50      9.57 o 
  -1   3  13     1441.28     1526.42     19.44 o 
   1   3  13       90.41       97.59      3.22 o 
   3   3  13       43.18       35.57      5.32 o 
   5   3  13       69.93       60.57      7.64 o 
   7   3  13     7892.84     8182.76    162.02 o 
   9   3  13     1089.50     1164.12     72.37 o 
 -10   4  13      735.99      673.27     17.01 o 
  -8   4  13       22.34       12.96      7.13 o 
  -6   4  13     1110.62     1119.69     23.70 o 
  -4   4  13     1188.53     1249.04     20.39 o 
  -2   4  13     2153.53     2302.99     29.76 o 
   0   4  13     4722.50     4787.25     80.20 o 
   2   4  13      331.54      321.38      9.41 o 
   4   4  13      424.49      406.18     16.80 o 
   6   4  13     2084.41     1918.36     45.04 o 
   8   4  13      301.59      311.82     15.12 o 
  10   4  13      137.34      140.42     12.96 o 
 -11   5  13       26.92       28.25      4.58 o 
  -9   5  13       24.14       16.50      4.05 o 
  -7   5  13       38.14       39.46      4.94 o 
  -5   5  13        4.83        2.33      1.78 o 
  -3   5  13     9909.13    10351.94    132.26 o 
  -1   5  13     2076.44     2114.82     30.33 o 
   1   5  13      356.41      382.45     14.75 o 
   3   5  13      339.32      395.44     16.80 o 
   5   5  13      276.28      272.20     19.44 o 
   7   5  13      566.37      583.28     28.08 o 
   9   5  13      109.99      105.86     10.80 o 
 -10   6  13       73.27       49.92      7.18 o 
  -8   6  13      337.71      312.70     13.11 o 
  -6   6  13     1206.44     1111.10     27.15 o 
  -4   6  13      707.38      718.82     20.27 o 
  -2   6  13        0.07        1.16      1.85 o 
   0   6  13       31.22       32.65      3.10 o 
   2   6  13       85.03       83.36      6.41 o 
   4   6  13     1098.31      944.06     38.89 o 
   6   6  13      103.07       89.18      8.30 o 
   8   6  13      138.00      130.28      9.84 o 
  -9   7  13        0.01        4.59      4.14 o 
  -7   7  13      328.17      342.29     12.35 o 
  -5   7  13        2.83        1.54      3.14 o 
  -3   7  13       61.55       53.97      3.50 o 
  -1   7  13      397.91      402.17      8.94 o 
   1   7  13     1699.57     1677.10     25.08 o 
   3   7  13     2793.90     2484.92     63.73 o 
   5   7  13       18.88       10.49      3.14 o 
   7   7  13      210.84      196.59     15.12 o 
  -8   8  13      173.74      149.40     10.10 o 
  -6   8  13      212.85      177.06      8.89 o 
  -4   8  13        1.99        5.25      3.14 o 
  -2   8  13      143.70      152.26      6.86 o 
   0   8  13      177.28      161.26      8.64 o 
   2   8  13      280.32      246.28     15.12 o 
   4   8  13       11.31       11.67      3.59 o 
   6   8  13       60.33       64.81      6.75 o 
   8   8  13       59.41       60.49      8.64 o 
  -7   9  13       20.86       12.96      3.14 o 
  -5   9  13        6.05        7.20      2.83 o 
  -3   9  13        6.85        7.56      5.40 o 
  -1   9  13        7.95        6.91      3.59 o 
   1   9  13      181.39      171.59      9.84 o 
   3   9  13      941.09      845.62     32.40 o 
   5   9  13       29.35       16.69      3.59 o 
   7   9  13      241.22      248.44     12.96 o 
  -6  10  13      574.13      540.03     29.16 o 
  -4  10  13       93.15       95.84      8.64 o 
  -2  10  13       26.12       16.62      6.48 o 
   0  10  13       19.35       18.53      4.58 o 
   2  10  13       51.43       65.21      9.72 o 
   4  10  13      529.10      475.31     18.36 o 
  -5  11  13      199.29      209.55     12.96 o 
  -3  11  13     1361.14     1327.10     41.05 o 
  -1  11  13      253.60      226.60     11.38 o 
   1  11  13       46.72       73.72      6.75 o 
   3  11  13      670.92      691.30     28.08 o 
  -2  12  13      943.47      825.24     30.24 o 
   0  12  13      293.58      347.81     17.28 o 
 -10   0  14      439.85      427.74     17.28 o 
  -8   0  14       23.63       25.96      4.32 o 
  -6   0  14      119.52      124.77      7.50 o 
  -4   0  14     1564.06     1829.79     64.81 o 
  -2   0  14      255.57      285.95     27.00 o 
   0   0  14      268.03      310.31     21.60 o 
   2   0  14        9.45        6.05      1.95 o 
   4   0  14      322.61      315.41     21.60 o 
   6   0  14      819.81      861.96     36.73 o 
   8   0  14      796.74      786.35     32.40 o 
  10   0  14      310.10      311.09     17.28 o 
 -11   1  14       51.37       43.21      6.48 o 
  -9   1  14      431.56      469.94     11.90 o 
  -7   1  14       34.77       36.48      3.79 o 
  -5   1  14      294.67      310.57      9.88 o 
  -3   1  14     1552.28     1619.26     22.52 o 
  -1   1  14       26.12       23.03      3.95 o 
   1   1  14      214.10      219.91      9.55 o 
   3   1  14      122.20      118.19      6.26 o 
   5   1  14        1.64        5.40      4.58 o 
   7   1  14     1147.15     1226.09     32.08 o 
   9   1  14        8.97       12.92      7.56 o 
 -10   2  14       93.54       80.17      6.75 o 
  -8   2  14      125.67      144.99      9.16 o 
  -6   2  14      105.80      107.07      5.97 o 
  -4   2  14      320.37      321.07     11.90 o 
  -2   2  14      507.39      537.03      9.60 o 
   0   2  14       61.63       65.67      5.92 o 
   2   2  14      230.64      232.28      6.88 o 
   4   2  14        2.93        2.16      4.58 o 
   6   2  14     1090.12     1226.32     33.61 o 
   8   2  14      999.58      980.28     26.70 o 
  10   2  14        6.53        6.48      4.32 o 
  -9   3  14       83.20       88.25      7.19 o 
  -7   3  14        2.24       -0.31      3.14 o 
  -5   3  14       42.17       39.52      3.25 o 
  -3   3  14        9.64       13.53      4.99 o 
  -1   3  14      154.70      143.78      3.81 o 
   1   3  14      720.20      766.11     13.90 o 
   3   3  14       85.87       75.25      8.30 o 
   5   3  14       34.54       25.71      6.48 o 
   7   3  14     2218.08     2243.49     50.41 o 
   9   3  14       91.49       77.07      6.11 o 
 -10   4  14      774.15      734.20     19.68 o 
  -8   4  14     1060.50     1054.97     23.49 o 
  -6   4  14      611.49      609.58     16.19 o 
  -4   4  14       88.55       90.99      7.70 o 
  -2   4  14      549.41      604.30     10.86 o 
   0   4  14     4375.44     4498.66     75.16 o 
   2   4  14      595.75      565.28     14.90 o 
   4   4  14        1.69        4.32      4.58 o 
   6   4  14       60.03       54.56      6.75 o 
   8   4  14        6.99       12.96      4.32 o 
  -9   5  14      306.74      284.10     10.95 o 
  -7   5  14        1.30        0.62      3.14 o 
  -5   5  14        2.39        0.33      1.97 o 
  -3   5  14     3569.19     3701.55     55.27 o 
  -1   5  14       16.76       20.57      3.12 o 
   1   5  14       42.17       45.70     11.28 o 
   3   5  14     1402.84     1405.59     33.50 o 
   5   5  14      142.73      140.42     15.12 o 
   7   5  14       22.56        8.64      4.32 o 
  -8   6  14       16.01       23.88      3.32 o 
  -6   6  14       92.32       88.65      4.59 o 
  -4   6  14     3383.25     3551.72     53.43 o 
  -2   6  14      719.24      750.43     14.58 o 
   0   6  14       14.99       17.08      1.93 o 
   2   6  14       33.60       37.33      4.45 o 
   4   6  14        9.06       16.78      4.32 o 
   6   6  14      645.57      655.86     19.05 o 
   8   6  14     1091.35     1108.24     36.73 o 
  -9   7  14        7.76       12.96      4.58 o 
  -7   7  14      708.28      710.03     17.75 o 
  -5   7  14       16.92       19.55      2.95 o 
  -3   7  14      153.65      162.71      6.16 o 
  -1   7  14       33.58       43.83      3.42 o 
   1   7  14      105.37      110.82      6.42 o 
   3   7  14      294.18      245.66      7.48 o 
   5   7  14        8.34        3.24      3.06 o 
   7   7  14      579.53      667.54     25.92 o 
  -8   8  14      299.77      247.47     12.22 o 
  -6   8  14      226.59      199.23      8.55 o 
  -4   8  14       24.06       24.29      3.32 o 
  -2   8  14       95.44      103.80      5.11 o 
   0   8  14       82.00       96.66      6.48 o 
   2   8  14       66.34       70.58      5.18 o 
   4   8  14      238.96      226.83     12.96 o 
   6   8  14       27.53       38.89      6.48 o 
  -5   9  14       18.77       21.82      4.58 o 
  -3   9  14       22.85       30.24      6.48 o 
  -1   9  14       13.01       12.96      4.32 o 
   1   9  14        0.08        2.16      4.32 o 
   3   9  14      267.14      300.28     15.12 o 
   5   9  14        4.27        4.32      4.32 o 
  -4  10  14       58.86       54.01      6.48 o 
  -2  10  14        0.48        0.00      4.32 o 
   0  10  14      202.11      222.51     12.96 o 
   2  10  14       18.76       43.21      6.48 o 
  -1  11  14      238.73      222.51     12.96 o 
  -9   1  15      102.46       90.73     10.80 o 
  -7   1  15      240.42      276.79     34.57 o 
  -5   1  15       13.58        7.56      4.58 o 
  -3   1  15     6527.68     7158.32    143.59 o 
  -1   1  15        3.25        4.86      3.24 o 
   1   1  15      253.81      262.94      4.26 o 
   3   1  15      104.28       99.75      4.48 o 
   5   1  15       11.82        4.75      3.59 o 
   7   1  15      372.46      360.82     13.75 o 
  -8   2  15       97.93       97.41      5.80 o 
  -6   2  15       71.16       96.15      9.17 o 
  -4   2  15     1537.92     1636.29     55.09 o 
  -2   2  15      621.54      638.26     10.87 o 
   0   2  15      190.24      192.10     13.41 o 
   2   2  15      169.11      151.03      5.28 o 
   4   2  15     1213.17     1185.31     31.29 o 
   6   2  15      176.76      189.03     11.38 o 
   8   2  15      199.02      179.41      9.17 o 
  -9   3  15       13.15       16.69      3.59 o 
  -7   3  15       13.17        8.64      6.48 o 
  -5   3  15      158.56      172.83     17.28 o 
  -3   3  15     1129.31     1208.22     21.34 o 
  -1   3  15      481.40      473.84      8.50 o 
   1   3  15       61.79       53.62      4.37 o 
   3   3  15      798.54      714.25     22.11 o 
   5   3  15       11.33       17.41      3.14 o 
   7   3  15     1210.81     1229.40     30.55 o 
  -8   4  15      476.19      430.18     12.39 o 
  -6   4  15       27.78       31.32      3.86 o 
  -4   4  15       63.03       73.26     11.88 o 
  -2   4  15      150.83      154.06      6.48 o 
   0   4  15      205.45      194.55      5.79 o 
   2   4  15       25.37       19.44      6.11 o 
   4   4  15      673.81      693.31     21.60 o 
   6   4  15       22.29       17.64      3.59 o 
   8   4  15       56.00       64.81      8.64 o 
  -9   5  15       24.60       17.28      6.48 o 
  -7   5  15      234.60      216.37      9.16 o 
  -5   5  15      223.12      214.06      5.76 o 
  -3   5  15      225.31      219.54      9.72 o 
  -1   5  15      941.82      958.28     17.98 o 
   1   5  15      235.81      250.16      9.06 o 
   3   5  15      110.09       88.61      5.56 o 
   5   5  15      289.24      276.32     10.37 o 
   7   5  15        8.33        9.14      6.48 o 
  -8   6  15        2.16        4.32      6.48 o 
  -6   6  15      234.34      239.19      9.16 o 
  -4   6  15      115.58      108.35      4.50 o 
  -2   6  15       74.64       77.62      3.46 o 
   0   6  15     1125.03     1046.37     16.45 o 
   2   6  15       28.08       32.19      2.76 o 
   4   6  15       67.08       81.53      5.56 o 
   6   6  15      428.13      396.69     11.94 o 
  -7   7  15      654.49      645.93     28.08 o 
  -5   7  15        0.41        2.16      2.04 o 
  -3   7  15       62.01       61.19      3.41 o 
  -1   7  15       57.90       60.89      3.98 o 
   1   7  15      342.28      305.78      7.48 o 
   3   7  15       28.53       22.65      2.79 o 
   5   7  15      517.74      509.55     11.94 o 
  -6   8  15      781.66      745.31     32.40 o 
  -4   8  15       17.69       12.71      1.85 o 
  -2   8  15        5.29       12.51      4.48 o 
   0   8  15      457.60      368.88     10.80 o 
   2   8  15      149.52      169.67      5.56 o 
   4   8  15        1.04        2.16      1.93 o 
  -3   9  15       14.47        8.64      1.93 o 
  -1   9  15       92.36      127.74      8.64 o 
   1   9  15      272.12      287.31      8.30 o 
  -8   0  16       38.98       32.40      8.64 o 
  -6   0  16       35.28       30.24      8.64 o 
  -4   0  16     1119.79     1196.81     45.37 o 
  -2   0  16      270.41      308.92     21.60 o 
   0   0  16       41.17       39.73      7.56 o 
   2   0  16       90.29       86.72      4.01 o 
   4   0  16      248.26      253.63      7.73 o 
   6   0  16      188.45      213.87     15.12 o 
  -7   1  16        1.83       -2.16      4.32 o 
  -5   1  16      355.09      364.09     15.28 o 
  -3   1  16     2372.45     2503.41     57.27 o 
  -1   1  16     1494.49     1583.02     28.31 o 
   1   1  16        0.04        0.00      4.32 o 
   3   1  16      169.13      168.78      5.07 o 
   5   1  16     1327.50     1257.84     32.08 o 
   7   1  16       14.51        9.94      4.32 o 
  -8   2  16      283.00      289.48     17.28 o 
  -6   2  16        0.22        0.00      4.32 o 
  -4   2  16     5350.05     5572.11    132.86 o 
  -2   2  16     1563.88     1655.89     41.24 o 
   0   2  16       14.89       13.68      3.74 o 
   2   2  16       23.47       31.04      1.48 o 
   4   2  16      247.40      225.80      5.38 o 
   6   2  16      160.80      141.51      9.17 o 
  -7   3  16       70.65       75.61     10.80 o 
  -5   3  16      295.08      300.28     19.44 o 
  -3   3  16       98.24       98.31      9.17 o 
  -1   3  16      385.97      422.16     19.44 o 
   1   3  16       14.52       16.74      3.74 o 
   3   3  16     1618.92     1482.32     40.85 o 
   5   3  16       53.52       58.41      6.11 o 
  -8   4  16      188.17      181.47     12.96 o 
  -6   4  16       22.73       23.76      6.48 o 
  -4   4  16        0.26        6.48      6.48 o 
  -2   4  16       80.16      105.06      4.32 o 
   0   4  16      213.27      249.17      5.79 o 
   2   4  16      460.23      421.84      9.72 o 
   4   4  16      685.36      653.87     14.72 o 
   6   4  16      395.02      397.50     19.44 o 
  -7   5  16       38.28       43.21      8.64 o 
  -5   5  16       42.62       43.21      8.64 o 
  -3   5  16      253.15      260.97      7.73 o 
  -1   5  16      409.49      403.65     18.36 o 
   1   5  16       52.62       60.05      5.40 o 
   3   5  16      553.57      508.54     11.38 o 
   5   5  16      716.90      669.70     25.92 o 
  -6   6  16       75.60       84.25     10.80 o 
  -4   6  16        1.55        0.00      2.05 o 
  -2   6  16        8.35        7.02      2.05 o 
   0   6  16      124.63      149.90      9.72 o 
   2   6  16       85.85       91.11      7.56 o 
   4   6  16       74.97       84.50      7.56 o 
  -5   7  16       58.30       58.33     10.80 o 
  -3   7  16      131.48      134.75      8.64 o 
  -1   7  16     1176.65     1133.72     32.40 o 
   1   7  16       37.79       28.08      2.16 o 
   3   7  16        3.51        0.00      2.16 o 
  -2   8  16       32.23       25.92      2.16 o 
   0   8  16     2029.42     2004.77     43.21 o 
  -5   1  17       13.00       18.90      5.40 o 
  -3   1  17      200.14      207.27     14.04 o 
  -1   1  17      910.59      974.30     38.89 o 
   1   1  17      279.26      284.18     15.12 o 
   3   1  17      367.22      364.94     18.36 o 
   5   1  17       40.07       48.63      1.48 o 
  -6   2  17       13.32       12.96      6.48 o 
  -4   2  17     6790.88     6995.09    194.43 o 
  -2   2  17       58.18       62.65     10.80 o 
   0   2  17       14.88        4.32      6.48 o 
   2   2  17       63.53       52.21      6.11 o 
   4   2  17       61.73       59.94      2.42 o 
  -5   3  17      706.66      678.34     28.08 o 
  -3   3  17      171.12      213.87     15.12 o 
  -1   3  17      208.00      166.34     15.12 o 
   1   3  17        8.52        6.48      4.32 o 
   3   3  17      157.77      131.78     12.96 o 
  -4   4  17      296.05      337.01     19.44 o 
  -2   4  17      167.74      168.50     15.12 o 
   2   4  17      252.78      231.15     15.12 o 
   4   4  17       10.43        7.88      1.44 o 
  -3   5  17        0.00        2.16      4.32 o 
  -1   5  17       39.71       54.01      8.64 o 
   3   5  17      254.15      243.08      4.58 o 
  -2   6  17      161.96      138.26     12.96 o 
   2   0  18      843.94      831.72     32.40 o 
  -3   1  18      750.36      771.23     30.24 o 
   2   2  18      391.34      378.05     19.44 o 
                                                 
